# Supplementary material for: 3-(4-Fluoro­phenyl­sulfin­yl)-5-iodo-2,7-dimethyl-1-benzofuran
Source: Acta Crystallogr Sect E Struct Rep Online. 2011 Apr 13;67(Pt 5):o1082. doi: 10.1107/S1600536811012591 (PMC3089076; doi:10.1107/S1600536811012591)
Supplement: Supplementary file 2 [file e-67-o1082-Isup2.hkl]

# 
# h,k,l, Fc-squared, Fo-squared, sigma(Fo-squared) and status flag 
# 
data_I
_shelx_title ' 1059 IN P-1' 
_shelx_refln_list_code          4 
_shelx_F_calc_maximum      189.38 
_exptl_crystal_F_000       404.00 
_reflns_d_resolution_high  0.7698 
 
loop_ 
 _symmetry_equiv_pos_as_xyz 
 'x, y, z' 
 '-x, -y, -z' 
 
_cell_length_a     9.0845 
_cell_length_b     9.2761 
_cell_length_c    10.1252 
_cell_angle_alpha  71.315 
_cell_angle_beta   80.838 
_cell_angle_gamma  70.485 
 
_shelx_F_squared_multiplier     1.000 
 
loop_ 
 _refln_index_h 
 _refln_index_k 
 _refln_index_l 
 _refln_F_squared_calc 
 _refln_F_squared_meas 
 _refln_F_squared_sigma 
 _refln_observed_status 
   1   0   0      722.15      766.00      9.19 o 
   2   0   0        0.43        4.73      0.32 o 
   3   0   0     2217.42     2291.17     25.95 o 
   4   0   0     4621.47     4838.27     56.62 o 
   5   0   0     2943.77     3028.84     39.36 o 
   6   0   0      573.18      590.72     10.56 o 
   7   0   0      105.36      106.49      3.38 o 
   8   0   0      350.04      350.59     10.37 o 
   9   0   0      203.40      199.96      5.53 o 
  10   0   0       82.81       81.49      3.98 o 
  11   0   0        0.26        0.42      1.65 o 
 -10   1   0       11.75        8.99      1.99 o 
  -9   1   0      100.36       98.68      4.06 o 
  -8   1   0       43.49       44.58      2.10 o 
  -7   1   0     1890.49     1914.42     31.43 o 
  -6   1   0      142.27      143.65      5.80 o 
  -5   1   0       78.27       79.10      1.89 o 
  -4   1   0     1807.22     1766.02     23.86 o 
  -3   1   0     2785.53     2897.02     33.88 o 
  -2   1   0     1541.55     1535.93     20.23 o 
  -1   1   0     1940.79     1973.31     47.36 o 
   0   1   0     2056.94     1938.29     59.20 o 
   1   1   0     7263.09     6198.05    163.88 o 
   2   1   0      455.14      454.38      5.29 o 
   3   1   0        9.19       19.81      0.61 o 
   4   1   0      397.12      412.90      5.22 o 
   5   1   0     6394.83     6398.98     71.86 o 
   6   1   0     1597.20     1604.99     20.54 o 
   7   1   0       51.97       43.14      1.73 o 
   8   1   0      307.44      288.48      6.83 o 
   9   1   0       19.53       18.95      2.04 o 
  10   1   0      521.63      523.21     15.51 o 
  11   1   0       11.20       13.44      2.84 o 
 -10   2   0        6.13       10.21      3.31 o 
  -9   2   0       79.28       85.42      5.44 o 
  -8   2   0      178.65      178.07      4.92 o 
  -7   2   0       39.51       41.70      1.79 o 
  -6   2   0     1308.10     1303.44     24.36 o 
  -5   2   0      381.46      391.85      7.09 o 
  -4   2   0      467.22      519.67      9.29 o 
  -3   2   0     2584.67     2586.21     47.87 o 
  -2   2   0     4177.09     4014.29     72.58 o 
  -1   2   0    22908.35    17356.64    410.63 o 
   0   2   0      290.52      357.62      8.56 o 
   1   2   0     1253.51     1408.03     36.76 o 
   2   2   0     1199.45     1196.31     31.18 o 
   3   2   0    10530.73     9463.62    144.41 o 
   4   2   0        4.20       10.27      0.53 o 
   5   2   0      624.37      692.69      8.82 o 
   6   2   0      663.00      654.58      9.50 o 
   7   2   0      599.92      607.96      9.78 o 
   8   2   0      490.88      506.81      9.55 o 
   9   2   0        3.80        1.70      1.12 o 
  10   2   0        1.12       -0.01      1.20 o 
  11   2   0      120.80      113.43      5.00 o 
  -9   3   0        4.32        9.94      4.14 o 
  -8   3   0      329.24      324.58     18.49 o 
  -7   3   0       49.38       60.80      4.48 o 
  -6   3   0      104.48       97.03      3.38 o 
  -5   3   0     1386.96     1385.37     23.30 o 
  -4   3   0     1990.21     2025.41     33.61 o 
  -3   3   0      137.22      156.96      5.59 o 
  -2   3   0      543.12      518.61     10.42 o 
  -1   3   0     1443.72     1350.86     20.46 o 
   0   3   0     3776.73     3866.94     69.45 o 
   1   3   0     2593.92     2603.12     61.43 o 
   2   3   0     2743.21     2884.10     61.60 o 
   3   3   0     1673.27     1790.27     32.55 o 
   4   3   0     9746.64     9012.02    160.45 o 
   5   3   0      358.43      350.86      4.88 o 
   6   3   0       47.31       41.16      1.12 o 
   7   3   0     1105.67     1063.82     17.15 o 
   8   3   0      683.27      653.40     11.77 o 
   9   3   0      610.44      600.70     14.47 o 
  10   3   0       94.51      101.03      4.37 o 
  11   3   0       64.33       45.08      3.30 o 
  -9   4   0      138.50      156.22     12.70 o 
  -8   4   0       40.56       38.92      6.35 o 
  -7   4   0      403.30      436.92     22.08 o 
  -6   4   0      227.65      252.77      9.65 o 
  -5   4   0     1063.08     1043.65     22.89 o 
  -4   4   0     1730.10     1776.09     33.82 o 
  -3   4   0     1842.96     1869.96     35.80 o 
  -2   4   0      606.95      654.18     14.59 o 
  -1   4   0       35.68       42.73      1.56 o 
   0   4   0     6833.47     6933.90    157.05 o 
   1   4   0     4257.90     4271.43     99.67 o 
   2   4   0     3261.53     3152.36     67.48 o 
   3   4   0      921.30      975.75     18.43 o 
   4   4   0       10.09       18.77      2.04 o 
   5   4   0     1800.80     1790.39     25.42 o 
   6   4   0     1087.73     1107.61     16.46 o 
   7   4   0       34.28       45.27      2.35 o 
   8   4   0       90.12       67.28      5.80 o 
   9   4   0      248.59      239.47     12.66 o 
  10   4   0      132.50      133.26      5.41 o 
  11   4   0       46.88       60.24      3.27 o 
  -8   5   0        0.23       -1.10      3.04 o 
  -7   5   0      376.84      392.76     20.98 o 
  -6   5   0       68.00       83.35      7.45 o 
  -5   5   0       34.86       47.03      3.41 o 
  -4   5   0      886.06      886.32     19.68 o 
  -3   5   0       82.28       73.95      2.90 o 
  -2   5   0     2040.58     2023.50     53.47 o 
  -1   5   0       90.07       95.95      3.21 o 
   0   5   0       54.47       65.01      2.17 o 
   1   5   0     4094.29     4178.09     98.34 o 
   2   5   0     1547.39     1512.18     36.83 o 
   3   5   0     1843.95     1782.66     39.11 o 
   4   5   0      340.02      343.75      7.46 o 
   5   5   0     1205.46     1255.33     22.24 o 
   6   5   0     1036.59     1063.39     41.00 o 
   7   5   0     2324.80     2350.73     51.61 o 
   8   5   0      185.55      193.20     12.14 o 
   9   5   0       11.91       13.80      3.86 o 
  10   5   0      667.95      589.45     19.19 o 
  11   5   0       51.66       54.52      4.75 o 
  -7   6   0       42.05       44.99      6.35 o 
  -6   6   0      495.31      497.64     24.29 o 
  -5   6   0       45.31       57.96      5.80 o 
  -4   6   0      122.22      148.05      7.26 o 
  -3   6   0       32.99       32.91      2.54 o 
  -2   6   0      218.61      204.64      6.70 o 
  -1   6   0     1890.44     1965.12     33.11 o 
   0   6   0      562.06      557.24     14.46 o 
   1   6   0       80.10       69.92      5.34 o 
   2   6   0      240.16      242.12      7.93 o 
   3   6   0     1166.14     1091.08     23.03 o 
   4   6   0      727.29      709.98     14.20 o 
   5   6   0      254.56      247.63      9.05 o 
   6   6   0      409.69      420.60     12.16 o 
   7   6   0      188.75      178.12      7.39 o 
   8   6   0     1059.92     1106.51     45.54 o 
   9   6   0        7.52       10.49      3.59 o 
  10   6   0       25.16       18.49      4.42 o 
  11   6   0      159.94      145.46     11.87 o 
  -6   7   0       38.18       39.47      5.80 o 
  -5   7   0      133.49      137.73      9.66 o 
  -4   7   0      304.52      323.76     16.01 o 
  -3   7   0      253.36      246.79     19.46 o 
  -2   7   0       40.66       38.84      2.78 o 
  -1   7   0      436.08      403.45     11.35 o 
   0   7   0      343.41      354.42      7.00 o 
   1   7   0     1763.66     1793.49     56.78 o 
   2   7   0        1.13        0.44      1.17 o 
   3   7   0      127.97      121.13      4.42 o 
   4   7   0     2482.32     2531.70     68.11 o 
   5   7   0      688.33      712.37     24.96 o 
   6   7   0      884.80      890.93     31.74 o 
   7   7   0       11.11        9.38      1.84 o 
   8   7   0      261.08      268.83     15.46 o 
   9   7   0      390.77      380.34     20.15 o 
  10   7   0       10.90       17.11      4.42 o 
  -5   8   0       69.07       79.49      7.45 o 
  -4   8   0        2.83        2.76      2.48 o 
  -3   8   0      357.95      365.98     17.11 o 
  -2   8   0       92.73       97.78      4.83 o 
  -1   8   0       71.25       67.77      3.57 o 
   0   8   0       11.08       12.23      1.14 o 
   1   8   0      471.73      495.09     13.25 o 
   2   8   0     1284.49     1222.90     28.86 o 
   3   8   0        7.47        9.93      1.47 o 
   4   8   0        2.37        1.81      1.61 o 
   5   8   0      536.03      544.84     25.39 o 
   6   8   0      283.07      274.63     15.46 o 
   7   8   0      255.11      261.94      9.94 o 
   8   8   0       12.82       14.35      4.42 o 
   9   8   0      186.49      167.54     12.70 o 
  10   8   0       53.73       70.11      8.28 o 
  -4   9   0      109.15      109.85      8.28 o 
  -3   9   0        2.52        4.14      2.21 o 
  -2   9   0      190.41      170.02      9.38 o 
  -1   9   0       34.67       29.09      3.59 o 
   0   9   0      263.15      236.39      7.02 o 
   1   9   0       69.95       84.71      5.36 o 
   2   9   0       17.31       18.06      2.38 o 
   3   9   0     1120.13     1129.78     27.32 o 
   4   9   0      570.73      589.00     27.32 o 
   5   9   0        9.90        8.83      3.86 o 
   6   9   0       65.52       70.93      7.73 o 
   7   9   0      523.72      541.80     26.50 o 
   8   9   0      166.47      181.61     12.97 o 
   9   9   0       42.42       46.09      6.90 o 
  -2  10   0        2.02        0.83      1.66 o 
  -1  10   0       36.23       38.92      3.59 o 
   0  10   0      372.56      351.45     18.63 o 
   1  10   0       94.41       81.64     11.73 o 
   2  10   0       72.84       75.72      6.21 o 
   3  10   0      164.90      155.02     13.66 o 
   4  10   0      211.11      222.32     15.46 o 
   5  10   0      157.63      168.09     12.42 o 
   6  10   0       59.76       67.90      8.28 o 
   7  10   0       13.99       16.56      4.69 o 
   8  10   0      521.97      537.66     27.60 o 
   1  11   0       62.38       60.35      4.69 o 
   2  11   0      119.17      112.81      6.99 o 
   3  11   0       33.96       42.60      4.44 o 
   4  11   0      170.80      179.39      9.34 o 
   5  11   0       13.03       19.41      6.76 o 
   6  11   0      137.93      168.09     13.25 o 
  -4 -11   1       73.63       77.07      6.49 o 
  -3 -11   1      101.51      115.05      7.30 o 
  -2 -11   1      128.17      124.75     11.32 o 
  -7 -10   1       23.69       30.91      6.07 o 
  -6 -10   1      284.62      305.26     18.49 o 
  -5 -10   1      308.56      357.56     14.14 o 
  -4 -10   1        2.13        4.82      2.39 o 
  -3 -10   1        0.92       -0.06      1.92 o 
  -2 -10   1      267.92      270.04     11.41 o 
  -1 -10   1        5.34        5.00      1.21 o 
   0 -10   1      212.50      208.76     13.25 o 
   1 -10   1       44.78       41.95      4.14 o 
  -9  -9   1      154.39      179.96     13.52 o 
  -8  -9   1       11.48       11.87      4.14 o 
  -7  -9   1       45.73       45.54      6.62 o 
  -6  -9   1      310.60      283.18     17.11 o 
  -5  -9   1      239.65      252.27     15.46 o 
  -4  -9   1      567.19      559.49     18.63 o 
  -3  -9   1       75.73       83.69      5.06 o 
  -2  -9   1       87.97       85.91      6.35 o 
  -1  -9   1      628.22      587.56     14.84 o 
   0  -9   1       63.09       67.07      6.64 o 
   1  -9   1      243.14      240.08      8.82 o 
   2  -9   1        0.38        1.66      1.66 o 
   3  -9   1        0.36       -0.83      1.66 o 
  -9  -8   1        8.87       11.04      4.14 o 
  -8  -8   1      404.26      390.55     20.98 o 
  -7  -8   1       55.68       55.75      6.62 o 
  -6  -8   1      404.58      401.31     20.70 o 
  -5  -8   1      246.46      234.33     14.35 o 
  -4  -8   1       45.94       43.15      4.14 o 
  -3  -8   1      644.59      650.17     16.94 o 
  -2  -8   1       10.04       13.82      2.00 o 
  -1  -8   1       20.48       20.90      1.65 o 
   0  -8   1       38.79       36.32      2.31 o 
   1  -8   1      442.11      420.98     13.40 o 
   2  -8   1      115.78      122.18      5.57 o 
   3  -8   1       54.24       55.31      3.91 o 
   4  -8   1      284.60      306.92     15.73 o 
   5  -8   1       37.44       47.20      5.80 o 
 -10  -7   1      374.42      382.54     21.25 o 
  -9  -7   1        2.15        3.86      3.04 o 
  -8  -7   1        2.20        3.31      2.76 o 
  -7  -7   1      776.71      747.45     48.72 o 
  -6  -7   1      737.32      722.24     22.15 o 
  -5  -7   1      383.71      377.15     15.37 o 
  -4  -7   1       16.67       14.97      2.90 o 
  -3  -7   1      872.56      826.56     38.24 o 
  -2  -7   1      921.26      888.01     18.13 o 
  -1  -7   1     1301.59     1350.59     21.89 o 
   0  -7   1       48.22       48.94      1.79 o 
   1  -7   1      231.07      214.79      8.33 o 
   2  -7   1      442.64      443.06     14.02 o 
   3  -7   1       65.25       61.62      3.97 o 
   4  -7   1      282.30      269.15     10.23 o 
   5  -7   1       71.45       89.15      7.45 o 
   6  -7   1        1.99        2.21      2.76 o 
 -11  -6   1       46.37       65.97      7.73 o 
 -10  -6   1      143.20      169.47     12.14 o 
  -9  -6   1      535.38      525.52     25.39 o 
  -8  -6   1        5.61        9.38      3.31 o 
  -7  -6   1        5.62        4.64      1.53 o 
  -6  -6   1      515.64      574.99     16.18 o 
  -5  -6   1      635.80      618.23     15.41 o 
  -4  -6   1      112.08      122.44      5.79 o 
  -3  -6   1      386.17      411.17     11.44 o 
  -2  -6   1     1132.77     1088.06     28.01 o 
  -1  -6   1      270.68      261.57      5.37 o 
   0  -6   1     1757.87     1753.19     33.79 o 
   1  -6   1       60.51       59.35      1.93 o 
   2  -6   1        9.34       18.13      3.04 o 
   3  -6   1      474.44      452.36     13.32 o 
   4  -6   1      472.24      473.78     25.80 o 
   5  -6   1      269.44      280.89     10.73 o 
   6  -6   1       96.19      110.95      8.83 o 
   7  -6   1        1.64        5.24      3.31 o 
 -11  -5   1       13.41       10.21      2.73 o 
 -10  -5   1       22.75       23.18      4.69 o 
  -9  -5   1      207.49      218.87     13.52 o 
  -8  -5   1      734.25      683.67     30.08 o 
  -7  -5   1      759.91      759.93     32.94 o 
  -6  -5   1       39.12       41.88      4.30 o 
  -5  -5   1       69.49       66.41      2.32 o 
  -4  -5   1     2585.94     2478.35     46.24 o 
  -3  -5   1     2116.77     2155.87     47.50 o 
  -2  -5   1     4431.56     4624.19    136.56 o 
  -1  -5   1     1344.28     1326.62     22.09 o 
   0  -5   1     1188.34     1224.12     21.00 o 
   1  -5   1     1238.87     1213.47     25.78 o 
   2  -5   1     1522.92     1541.07     34.48 o 
   3  -5   1      116.40       96.71      2.82 o 
   4  -5   1      443.84      435.93     15.57 o 
   5  -5   1      587.70      614.43     17.62 o 
   6  -5   1       63.21       62.69      6.76 o 
   7  -5   1       39.32       31.46      5.24 o 
   8  -5   1       21.48       31.19      5.52 o 
 -11  -4   1      205.18      203.64      9.36 o 
 -10  -4   1       17.13       12.29      1.53 o 
  -9  -4   1        6.85        4.76      1.12 o 
  -8  -4   1      487.89      526.04     12.46 o 
  -7  -4   1      303.13      323.55      8.36 o 
  -6  -4   1     1468.84     1500.03     21.94 o 
  -5  -4   1        0.33        9.38      1.10 o 
  -4  -4   1      215.13      214.50      3.99 o 
  -3  -4   1     7491.74     7151.02    235.93 o 
  -2  -4   1     1209.39     1170.98     26.08 o 
  -1  -4   1      930.90      959.68     19.79 o 
   0  -4   1      635.66      664.87     10.53 o 
   1  -4   1     1994.91     2029.71     30.68 o 
   2  -4   1     3055.40     3016.73     58.53 o 
   3  -4   1     3877.47     3909.50     72.26 o 
   4  -4   1      181.87      209.65      6.94 o 
   5  -4   1     1132.47     1169.32     25.67 o 
   6  -4   1      664.65      673.28     20.97 o 
   7  -4   1       78.89       80.21      5.26 o 
   8  -4   1      106.02      113.44      9.66 o 
   9  -4   1      139.19      171.40     13.25 o 
 -11  -3   1        3.57        6.38      2.09 o 
 -10  -3   1      220.24      239.07      7.39 o 
  -9  -3   1      214.84      193.74      8.05 o 
  -8  -3   1      111.50      105.42      3.27 o 
  -7  -3   1      484.03      502.75      8.92 o 
  -6  -3   1      429.56      419.75      7.53 o 
  -5  -3   1     2667.04     2639.01     32.43 o 
  -4  -3   1      722.30      718.51     10.68 o 
  -3  -3   1      106.72      153.94      5.33 o 
  -2  -3   1     2897.52     2961.78     54.31 o 
  -1  -3   1     6438.99     6088.06    144.43 o 
   0  -3   1      490.88      455.58      7.33 o 
   1  -3   1     1288.16     1390.10     20.00 o 
   2  -3   1     6495.03     6454.46    198.32 o 
   3  -3   1       68.85       56.03      1.68 o 
   4  -3   1      696.95      667.78     11.97 o 
   5  -3   1        0.65        2.85      1.01 o 
   6  -3   1       30.36       34.24      4.02 o 
   7  -3   1      214.24      226.54      9.45 o 
   8  -3   1       28.78       32.72      4.69 o 
   9  -3   1       78.60       86.67      8.83 o 
 -11  -2   1       47.68       52.68      3.90 o 
 -10  -2   1        0.82        0.92      1.10 o 
  -9  -2   1      210.24      219.50      5.54 o 
  -8  -2   1      518.88      497.39      9.48 o 
  -7  -2   1      415.36      408.06      7.30 o 
  -6  -2   1      123.28      138.08      2.62 o 
  -5  -2   1     2954.44     3100.54     35.15 o 
  -4  -2   1     1618.65     1592.69     18.57 o 
  -3  -2   1     1478.05     1495.32     18.35 o 
  -2  -2   1     1754.54     2009.53     29.13 o 
  -1  -2   1     3426.59     3348.79    129.85 o 
   0  -2   1     9126.26     7669.14    119.41 o 
   1  -2   1     2331.23     2413.02     40.62 o 
   2  -2   1     6640.31     6527.92    141.10 o 
   3  -2   1     2544.80     2618.59     41.15 o 
   4  -2   1     2251.52     2285.22     46.11 o 
   5  -2   1     2319.19     2373.81     31.03 o 
   6  -2   1      204.87      198.14      4.56 o 
   7  -2   1        4.42        4.55      0.79 o 
   8  -2   1       80.51       93.37      4.34 o 
   9  -2   1      125.19      129.10      9.19 o 
  10  -2   1       60.51       64.86      6.62 o 
 -11  -1   1       39.25       32.23      3.32 o 
 -10  -1   1       52.24       49.46      3.22 o 
  -9  -1   1        0.89        2.71      1.13 o 
  -8  -1   1      317.06      324.05      6.29 o 
  -7  -1   1     1632.06     1651.16     23.32 o 
  -6  -1   1      390.58      395.06      6.49 o 
  -5  -1   1      280.48      316.78      4.75 o 
  -4  -1   1     1589.45     1579.85     18.25 o 
  -3  -1   1     3083.55     3194.13     35.95 o 
  -2  -1   1    35863.46    27600.61    990.31 o 
  -1  -1   1      415.05      444.58      5.58 o 
   0  -1   1     5570.43     4870.32     83.39 o 
   1  -1   1    13917.51    11318.69    226.70 o 
   2  -1   1       32.52       29.96      1.38 o 
   3  -1   1     1588.75     1651.56     21.79 o 
   4  -1   1       10.66       19.23      1.12 o 
   5  -1   1     4066.44     4217.56     52.33 o 
   6  -1   1      561.44      564.19      9.59 o 
   7  -1   1      544.25      525.31      9.76 o 
   8  -1   1        0.04        0.07      0.96 o 
   9  -1   1      175.04      151.13     13.57 o 
  10  -1   1      281.30      285.89      8.27 o 
 -11   0   1      111.56      111.80     10.07 o 
 -10   0   1       29.93       23.33      2.71 o 
  -9   0   1      511.34      498.07     12.76 o 
  -8   0   1      190.86      198.33      4.87 o 
  -7   0   1      529.93      562.56      9.52 o 
  -6   0   1     2542.52     2540.94     34.91 o 
  -5   0   1      591.98      584.59      8.06 o 
  -4   0   1      408.14      401.90      5.18 o 
  -3   0   1     1679.39     1682.41     19.27 o 
  -2   0   1    17634.44    14622.36    352.71 o 
  -1   0   1     6138.09     5319.96     70.02 o 
   0   0   1       56.39       66.93      1.03 o 
   1   0   1      220.75      239.15      3.48 o 
   2   0   1    13442.37    11496.54    145.90 o 
   3   0   1    11910.22    10491.51    127.93 o 
   4   0   1      694.81      688.61      8.98 o 
   5   0   1        7.50       13.42      2.34 o 
   6   0   1     2451.65     2570.80     38.00 o 
   7   0   1       42.95       44.00      1.90 o 
   8   0   1      680.68      694.93     12.72 o 
   9   0   1        3.53        3.81      1.32 o 
  10   0   1        0.16        0.10      2.06 o 
  11   0   1       78.35       77.32      5.80 o 
 -10   1   1       68.20       69.57      4.24 o 
  -9   1   1        8.61        5.93      1.76 o 
  -8   1   1      472.00      481.75     15.43 o 
  -7   1   1       83.83       82.29      2.73 o 
  -6   1   1       28.07       25.03      1.37 o 
  -5   1   1     2682.25     2744.85     39.53 o 
  -4   1   1     1367.17     1370.55     17.58 o 
  -3   1   1     1276.52     1401.06     16.75 o 
  -2   1   1     3908.68     3780.44     60.04 o 
  -1   1   1    13346.92    10353.80    169.01 o 
   0   1   1      208.27      228.80      3.48 o 
   1   1   1     1454.58     1440.97     26.64 o 
   2   1   1     1061.08     1143.79     13.35 o 
   3   1   1      686.17      721.10      8.47 o 
   4   1   1     6902.02     6382.70    108.40 o 
   5   1   1      251.35      248.03      3.53 o 
   6   1   1      512.07      539.03      8.60 o 
   7   1   1      619.36      627.46     10.49 o 
   8   1   1      656.00      633.20     12.86 o 
   9   1   1      512.87      519.41     13.18 o 
  10   1   1        0.19        5.70      2.25 o 
  11   1   1       26.46       33.39      2.84 o 
 -10   2   1       26.77       22.08      4.14 o 
  -9   2   1       15.06       16.95      1.75 o 
  -8   2   1      145.83      143.45     11.92 o 
  -7   2   1      599.77      630.44     11.35 o 
  -6   2   1      464.45      456.01      8.45 o 
  -5   2   1      397.90      389.43      6.64 o 
  -4   2   1      917.76      909.17     12.82 o 
  -3   2   1     3071.34     3045.44     41.85 o 
  -2   2   1     1519.82     1633.25     22.64 o 
  -1   2   1      789.23      850.62     21.78 o 
   0   2   1     4735.94     4153.48     72.13 o 
   1   2   1     6360.06     5706.08    134.31 o 
   2   2   1     8149.17     7239.63    106.50 o 
   3   2   1      100.45      111.55      1.83 o 
   4   2   1       76.09       99.03      1.68 o 
   5   2   1     4394.11     4435.98     49.94 o 
   6   2   1      688.81      690.64      9.39 o 
   7   2   1      133.61      155.80      3.40 o 
   8   2   1        3.79        9.26      1.38 o 
   9   2   1      530.69      515.26     13.01 o 
  10   2   1      148.01      151.56      7.67 o 
  11   2   1      122.76      130.70      5.89 o 
  -9   3   1       63.92       69.28      8.28 o 
  -8   3   1        1.84        3.59      3.31 o 
  -7   3   1     1227.16     1231.95     55.75 o 
  -6   3   1      930.88      990.48     20.77 o 
  -5   3   1      296.80      301.63      6.16 o 
  -4   3   1      713.70      703.37     12.77 o 
  -3   3   1      941.35      952.16     15.86 o 
  -2   3   1     9582.51     9270.39    314.84 o 
  -1   3   1     2534.27     2570.87     54.11 o 
   0   3   1      327.54      334.20      8.68 o 
   1   3   1     9336.24     8272.31    177.80 o 
   2   3   1     1868.81     1945.37     46.43 o 
   3   3   1     5503.40     5212.04    102.71 o 
   4   3   1      825.88      876.74     12.81 o 
   5   3   1      302.27      302.76      4.53 o 
   6   3   1     1793.25     1808.25     21.80 o 
   7   3   1     2003.21     1976.28     30.29 o 
   8   3   1      240.12      259.74      5.91 o 
   9   3   1        6.48        9.82      1.26 o 
  10   3   1      242.28      225.93      7.18 o 
  11   3   1      119.33      122.57      5.65 o 
  -9   4   1      183.54      199.55     14.90 o 
  -8   4   1        0.37        7.18      3.59 o 
  -7   4   1       24.81       19.04      4.42 o 
  -6   4   1      868.10      887.91     38.09 o 
  -5   4   1        7.50       11.48      1.45 o 
  -4   4   1      737.92      761.17     18.94 o 
  -3   4   1        4.44        6.76      1.06 o 
  -2   4   1     1266.11     1292.85     27.44 o 
  -1   4   1     4299.05     4363.84     90.68 o 
   0   4   1      219.32      168.83      4.74 o 
   1   4   1       92.03       87.08      3.23 o 
   2   4   1      386.71      402.19     10.61 o 
   3   4   1     4837.58     4844.27    105.73 o 
   4   4   1     1754.71     1687.73     25.99 o 
   5   4   1     1948.55     1950.20     25.79 o 
   6   4   1      664.15      637.35      9.93 o 
   7   4   1      207.23      204.44      5.27 o 
   8   4   1     2111.85     2080.14     39.20 o 
   9   4   1       71.35       77.80      4.03 o 
  10   4   1        8.99       18.70      1.96 o 
  11   4   1       82.17       59.92      3.71 o 
  -8   5   1      372.34      403.80     22.36 o 
  -7   5   1        0.94        2.76      3.04 o 
  -6   5   1        8.62       10.21      3.31 o 
  -5   5   1      147.73      152.35     10.07 o 
  -4   5   1      580.34      586.77     13.47 o 
  -3   5   1     1132.71     1205.37     23.06 o 
  -2   5   1      248.27      256.58     14.09 o 
  -1   5   1      584.82      610.58     12.99 o 
   0   5   1     2471.53     2550.40     50.97 o 
   1   5   1     1594.87     1463.69     35.64 o 
   2   5   1     1388.63     1430.14     34.73 o 
   3   5   1        3.49        7.71      1.32 o 
   4   5   1     3115.48     3222.05     59.02 o 
   5   5   1      577.19      602.60     11.10 o 
   6   5   1     3029.35     3100.77     65.01 o 
   7   5   1       28.67       28.11      1.34 o 
   8   5   1      437.81      404.90     19.87 o 
   9   5   1      636.91      636.41     19.69 o 
  10   5   1      158.60      172.14     11.32 o 
  11   5   1       33.66       43.80      4.28 o 
  -7   6   1       55.62       61.00      7.18 o 
  -6   6   1       60.52       78.94      7.45 o 
  -5   6   1       21.11       22.63      3.86 o 
  -4   6   1       79.53       78.74      4.08 o 
  -3   6   1     1438.86     1404.19     34.71 o 
  -2   6   1        6.53        8.81      1.37 o 
  -1   6   1      529.11      524.61     13.74 o 
   0   6   1      315.16      312.07      9.13 o 
   1   6   1      786.52      793.50     20.60 o 
   2   6   1     4221.28     4246.54     99.96 o 
   3   6   1      282.29      275.09      7.41 o 
   4   6   1      176.21      155.93      3.67 o 
   5   6   1     2508.96     2405.17     64.57 o 
   6   6   1     1445.33     1413.73     40.26 o 
   7   6   1      633.12      605.58     19.32 o 
   8   6   1       19.14       16.28      3.86 o 
   9   6   1      192.91      172.78     11.87 o 
  10   6   1       51.08       51.61      6.62 o 
  11   6   1      209.14      202.31     14.08 o 
  -6   7   1       40.48       57.13      6.62 o 
  -5   7   1      341.15      366.26     18.49 o 
  -4   7   1        2.27        1.10      2.21 o 
  -3   7   1       28.36       30.64      3.59 o 
  -2   7   1      465.23      494.64     13.70 o 
  -1   7   1      896.19      887.41     22.25 o 
   0   7   1      536.23      547.32     15.61 o 
   1   7   1        3.65        6.71      1.30 o 
   2   7   1      309.55      319.86     11.18 o 
   3   7   1     1456.64     1487.95     31.03 o 
   4   7   1       77.33       69.52      2.75 o 
   5   7   1      618.18      620.03     18.93 o 
   6   7   1      127.07      134.09      5.41 o 
   7   7   1     1098.81     1114.43     32.86 o 
   8   7   1       50.39       52.72      6.07 o 
   9   7   1      286.20      298.64     17.11 o 
  10   7   1       82.03       50.79      6.90 o 
  11   7   1       32.59       29.81      6.07 o 
  -5   8   1        1.12        4.69      2.76 o 
  -4   8   1      293.37      292.57     15.18 o 
  -3   8   1       70.98       72.31      5.80 o 
  -2   8   1      110.50      114.82      6.62 o 
  -1   8   1      427.26      452.25     13.73 o 
   0   8   1      928.71      854.85     18.52 o 
   1   8   1      437.14      403.84     12.10 o 
   2   8   1      277.12      275.40      8.31 o 
   3   8   1      634.87      648.56     20.26 o 
   4   8   1     1869.65     1835.33     50.80 o 
   5   8   1      899.13      909.72     38.09 o 
   6   8   1       46.83       50.79      6.07 o 
   7   8   1        0.26        1.10      1.38 o 
   8   8   1      740.26      733.90     33.12 o 
   9   8   1       98.40       97.15      8.83 o 
  10   8   1      249.50      263.86     16.56 o 
  -4   9   1        1.09        2.21      2.48 o 
  -3   9   1      149.91      152.08      9.11 o 
  -2   9   1      183.50      188.79      9.94 o 
  -1   9   1        3.74        1.93      1.38 o 
   0   9   1       42.01       37.79      3.90 o 
   1   9   1      708.08      690.82     19.00 o 
   2   9   1       74.82       69.39      4.33 o 
   3   9   1        2.62        2.27      1.67 o 
   4   9   1       98.85       97.98      8.28 o 
   5   9   1      107.54      115.65      9.38 o 
   6   9   1     1117.46     1105.40     46.09 o 
   7   9   1        0.68       -1.66      2.21 o 
   8   9   1       12.75        3.31      3.59 o 
   9   9   1      477.73      434.99     23.46 o 
  -2  10   1       21.05       30.36      3.59 o 
  -1  10   1      268.08      285.39     12.97 o 
   0  10   1        6.40        8.00      1.66 o 
   1  10   1       19.84       28.39      3.41 o 
   2  10   1      896.10      963.11     28.59 o 
   3  10   1      222.99      208.94     12.97 o 
   4  10   1       19.90       21.53      4.69 o 
   5  10   1        1.59        3.04      3.04 o 
   6  10   1       84.58       81.70      8.56 o 
   7  10   1      398.33      437.75     22.91 o 
   8  10   1        9.83        8.28      4.14 o 
   0  11   1      182.27      179.13      8.56 o 
   2  11   1        1.34        1.66      2.15 o 
   3  11   1       39.15       50.80      8.83 o 
   4  11   1       70.37       78.86      5.82 o 
   5  11   1      109.28      122.55     10.76 o 
   6  11   1        6.06        3.59      3.59 o 
   7  11   1      160.66      150.98     12.42 o 
  -6 -10   2      119.08      133.01      8.00 o 
  -5 -10   2       62.74       62.63      7.31 o 
  -4 -10   2       79.04       78.93      6.04 o 
  -3 -10   2      221.04      235.00     10.82 o 
  -2 -10   2       12.19       11.72      3.02 o 
  -1 -10   2        1.34       -0.41      1.95 o 
   0 -10   2       10.44        9.90      1.92 o 
  -8  -9   2       13.03       12.70      4.69 o 
  -7  -9   2      363.26      339.76     19.87 o 
  -6  -9   2       24.90       22.91      4.97 o 
  -5  -9   2      377.26      422.78     15.61 o 
  -4  -9   2       20.46       20.44      3.22 o 
  -3  -9   2       84.20       77.89      5.54 o 
  -2  -9   2       48.08       47.80      4.28 o 
  -1  -9   2      595.87      569.18     19.31 o 
   0  -9   2        5.03        6.28      1.63 o 
   1  -9   2        0.09       -0.14      1.21 o 
   2  -9   2      376.49      364.25     12.89 o 
   3  -9   2       73.02       70.11      6.07 o 
  -9  -8   2      159.10      176.64     13.25 o 
  -8  -8   2       51.38       43.88      6.35 o 
  -7  -8   2        0.98        0.55      2.76 o 
  -6  -8   2      320.15      309.40     17.94 o 
  -5  -8   2      343.27      338.66     18.49 o 
  -4  -8   2      152.97      168.94      6.62 o 
  -3  -8   2       63.53       71.65      4.20 o 
  -2  -8   2      180.63      187.94     14.44 o 
  -1  -8   2      271.09      253.86      7.63 o 
   0  -8   2      573.02      591.65     15.01 o 
   1  -8   2        1.64        2.21      1.23 o 
   2  -8   2        5.32        4.63      1.58 o 
   3  -8   2      172.29      178.92      7.82 o 
   4  -8   2       15.56       19.32      3.59 o 
 -10  -7   2        3.67        7.45      3.86 o 
  -9  -7   2       59.36       66.52      7.73 o 
  -8  -7   2      310.00      322.10     17.94 o 
  -7  -7   2      166.35      179.13     11.87 o 
  -6  -7   2       21.84       22.77      3.04 o 
  -5  -7   2       10.47       15.69      3.05 o 
  -4  -7   2     1084.27     1082.98     37.11 o 
  -3  -7   2      174.52      179.33      7.22 o 
  -2  -7   2      905.50      904.90     22.14 o 
  -1  -7   2      457.62      455.01     10.37 o 
   0  -7   2        4.95        5.46      1.37 o 
   1  -7   2      684.77      691.59     20.36 o 
   2  -7   2      292.90      279.59      9.98 o 
   3  -7   2        1.89        2.54      1.53 o 
   4  -7   2      131.08      131.33      6.60 o 
   5  -7   2       66.36       62.93      6.35 o 
   6  -7   2       37.81       40.02      5.80 o 
 -10  -6   2       12.25        7.18      3.86 o 
  -9  -6   2       14.39        4.97      3.31 o 
  -8  -6   2      287.16      281.80     16.28 o 
  -7  -6   2      412.41      398.83     20.15 o 
  -6  -6   2      587.75      593.28     16.88 o 
  -5  -6   2       81.37       92.62      4.39 o 
  -4  -6   2       67.10       72.07      5.52 o 
  -3  -6   2     2486.90     2518.63     78.56 o 
  -2  -6   2     1391.14     1426.32     29.52 o 
  -1  -6   2      636.18      643.54     11.13 o 
   0  -6   2        0.54        3.01      0.95 o 
   1  -6   2       50.43       61.22      5.09 o 
   2  -6   2     1038.34      952.61     22.90 o 
   3  -6   2     1078.48      997.27     28.69 o 
   4  -6   2       28.20       32.40      2.35 o 
   5  -6   2       20.57       16.95      2.65 o 
   6  -6   2      216.12      203.42     12.70 o 
   7  -6   2       70.17       59.34      7.18 o 
 -10  -5   2      312.40      338.94     18.77 o 
  -9  -5   2       36.46       33.67      5.24 o 
  -8  -5   2      172.83      160.36     10.76 o 
  -7  -5   2       24.82       35.89      2.84 o 
  -6  -5   2      149.71      132.88      5.52 o 
  -5  -5   2     2780.66     2717.59     66.81 o 
  -4  -5   2      294.66      287.75      7.09 o 
  -3  -5   2        7.23       11.73      2.31 o 
  -2  -5   2      981.62      970.36     20.48 o 
  -1  -5   2     1130.36     1119.73     21.00 o 
   0  -5   2     2070.34     2083.12     34.95 o 
   1  -5   2      645.60      657.17     13.10 o 
   2  -5   2     1866.30     1825.28     41.13 o 
   3  -5   2     1394.64     1362.87     26.36 o 
   4  -5   2     1084.41     1100.20     24.32 o 
   5  -5   2       95.34      107.01      6.49 o 
   6  -5   2        6.66        4.97      2.12 o 
   7  -5   2      224.27      240.13     14.63 o 
   8  -5   2       46.83       53.27      7.18 o 
 -11  -4   2        4.43        7.31      2.54 o 
 -10  -4   2        6.25       10.95      2.43 o 
  -9  -4   2      533.51      532.87     17.16 o 
  -8  -4   2      425.67      416.26     13.73 o 
  -7  -4   2      244.63      250.82      7.01 o 
  -6  -4   2       91.22      112.90      3.44 o 
  -5  -4   2     1080.11     1097.90     16.21 o 
  -4  -4   2     3227.76     3386.95     52.06 o 
  -3  -4   2     3252.13     3397.03     62.95 o 
  -2  -4   2      335.70      348.01      9.55 o 
  -1  -4   2      164.28      149.99      3.21 o 
   0  -4   2     5722.75     5641.85    110.26 o 
   1  -4   2     1095.83     1097.22     25.55 o 
   2  -4   2      297.89      278.37      5.58 o 
   3  -4   2      739.52      714.57     14.45 o 
   4  -4   2       23.23       28.44      2.03 o 
   5  -4   2      904.04      915.56     20.88 o 
   6  -4   2      109.85      103.44      5.85 o 
   7  -4   2       19.48       24.60      9.52 o 
   8  -4   2      111.43      133.31     10.76 o 
 -11  -3   2       66.55       64.97      3.60 o 
 -10  -3   2       32.62       25.44      2.27 o 
  -9  -3   2        0.03        1.84      1.17 o 
  -8  -3   2       39.95       47.87      2.09 o 
  -7  -3   2      763.34      742.90     12.95 o 
  -6  -3   2      184.60      179.15      4.59 o 
  -5  -3   2        4.49        4.40      0.42 o 
  -4  -3   2      156.39      138.65      2.71 o 
  -3  -3   2     1086.48      990.56     15.69 o 
  -2  -3   2     4834.58     4655.90    178.32 o 
  -1  -3   2        5.54        6.69      0.68 o 
   0  -3   2       94.50       93.06      2.17 o 
   1  -3   2     5589.92     5330.94    113.25 o 
   2  -3   2     2387.89     2396.03     32.28 o 
   3  -3   2     1383.90     1410.26     22.72 o 
   4  -3   2      916.26      950.63     16.63 o 
   5  -3   2      246.17      265.47     10.40 o 
   6  -3   2      214.03      224.22      6.90 o 
   7  -3   2      398.58      419.37     14.73 o 
   8  -3   2        0.01       -1.10      1.76 o 
   9  -3   2        3.63        0.28      3.04 o 
 -11  -2   2       37.91       45.76      3.89 o 
 -10  -2   2      208.91      189.00      6.55 o 
  -9  -2   2      595.52      573.44     11.46 o 
  -8  -2   2       13.54       19.48      2.16 o 
  -7  -2   2      158.64      170.02      4.15 o 
  -6  -2   2     2312.82     2264.14     33.61 o 
  -5  -2   2     2010.83     2081.23     23.92 o 
  -4  -2   2     7293.48     7491.80    147.59 o 
  -3  -2   2     3420.94     3575.15     63.49 o 
  -2  -2   2     4195.04     4137.12     62.19 o 
  -1  -2   2     8021.69     7012.07    113.57 o 
   0  -2   2     1134.91     1212.50     23.89 o 
   1  -2   2        2.64       11.60      0.95 o 
   2  -2   2       24.06       17.61      1.09 o 
   3  -2   2     4760.29     4899.59     68.98 o 
   4  -2   2     1464.82     1531.58     27.80 o 
   5  -2   2      130.88      115.26      3.31 o 
   6  -2   2      534.54      555.96     11.50 o 
   7  -2   2      290.42      305.34     13.54 o 
   8  -2   2      754.71      742.42     29.22 o 
   9  -2   2       50.23       51.75      3.61 o 
  10  -2   2        6.29        9.94      3.31 o 
 -11  -1   2       88.36       72.97      5.24 o 
 -10  -1   2      262.17      283.31     10.34 o 
  -9  -1   2      145.83      136.31      5.77 o 
  -8  -1   2      296.46      296.22      6.38 o 
  -7  -1   2       30.35       39.28      2.37 o 
  -6  -1   2      203.70      226.55      3.96 o 
  -5  -1   2     1900.80     1892.00     23.90 o 
  -4  -1   2     5862.03     6015.34     67.49 o 
  -3  -1   2     1317.44     1393.32     16.06 o 
  -2  -1   2    10835.14     9799.72    160.40 o 
  -1  -1   2     4449.85     4028.46     79.84 o 
   0  -1   2    12577.16    10549.68    139.28 o 
   1  -1   2    11492.87     9901.49    133.23 o 
   2  -1   2     1473.37     1610.33     20.04 o 
   3  -1   2     4954.44     5200.48     66.24 o 
   4  -1   2     5300.89     5290.65     68.15 o 
   5  -1   2      185.99      182.63      2.96 o 
   6  -1   2      754.91      756.84     13.13 o 
   7  -1   2      309.67      312.04      6.67 o 
   8  -1   2      146.88      149.35      4.39 o 
   9  -1   2      296.78      297.22      7.54 o 
  10  -1   2       91.23       84.19      3.90 o 
 -10   0   2      136.35      112.44      5.75 o 
  -9   0   2      199.57      206.66      8.42 o 
  -8   0   2      313.22      307.74      7.73 o 
  -7   0   2      950.17      937.30     14.00 o 
  -6   0   2      383.50      361.37      6.08 o 
  -5   0   2       13.40       13.34      0.76 o 
  -4   0   2     3095.67     3311.45     37.52 o 
  -3   0   2     4143.27     4240.13     47.61 o 
  -2   0   2      104.25      133.19      3.36 o 
  -1   0   2      559.65      596.18      7.42 o 
   0   0   2     3593.71     3258.52     39.51 o 
   1   0   2       13.06       20.51      0.96 o 
   2   0   2     7937.71     7145.92     84.80 o 
   3   0   2      360.41      381.25      5.22 o 
   4   0   2      160.94      183.13      2.82 o 
   5   0   2     1969.59     1892.93     26.82 o 
   6   0   2      966.54      951.95     14.31 o 
   7   0   2      409.03      409.45      7.98 o 
   8   0   2      305.44      300.78      6.54 o 
   9   0   2       79.13       81.75      3.84 o 
  10   0   2      277.34      275.14      8.29 o 
  11   0   2      117.47      124.25      5.17 o 
 -10   1   2       13.98       10.71      2.04 o 
  -9   1   2        0.26        2.73      1.53 o 
  -8   1   2       31.61       31.06      3.07 o 
  -7   1   2      863.38      876.21     13.92 o 
  -6   1   2      511.31      509.86     11.37 o 
  -5   1   2      871.78      885.83     14.56 o 
  -4   1   2       72.63       62.43      1.86 o 
  -3   1   2     3157.54     3299.39     37.12 o 
  -2   1   2     6829.55     5946.41     68.53 o 
  -1   1   2     6450.63     5835.89     94.01 o 
   0   1   2     2885.12     2786.75     38.90 o 
   1   1   2     8790.62     7464.60     85.53 o 
   2   1   2     3297.29     3313.45     59.26 o 
   3   1   2    10564.74     9405.89    110.13 o 
   4   1   2     1089.51     1139.10     13.83 o 
   5   1   2      132.39      133.69      2.79 o 
   6   1   2      337.42      336.40      5.42 o 
   7   1   2     2051.36     2108.07     30.23 o 
   8   1   2      209.68      229.96      5.81 o 
   9   1   2      200.97      210.73      6.81 o 
  10   1   2      346.00      302.81      9.36 o 
  11   1   2      106.17      107.91      4.88 o 
 -10   2   2       21.15       25.94      4.42 o 
  -9   2   2      958.72      936.12     25.49 o 
  -8   2   2       42.18       46.76      2.66 o 
  -7   2   2       44.66       41.67      2.95 o 
  -6   2   2     1180.75     1179.83     19.51 o 
  -5   2   2      321.05      326.27      6.21 o 
  -4   2   2     2420.22     2425.46     30.70 o 
  -3   2   2       93.29      107.13      3.12 o 
  -2   2   2      214.36      228.90      3.41 o 
  -1   2   2     7330.27     6506.38    126.33 o 
   0   2   2      540.35      593.03      8.85 o 
   1   2   2     1435.62     1574.57     19.83 o 
   2   2   2     1730.19     1899.46     23.45 o 
   3   2   2     2272.87     2279.52     24.83 o 
   4   2   2     4161.49     4209.68     46.03 o 
   5   2   2     1544.24     1531.12     18.29 o 
   6   2   2      334.45      331.43      5.81 o 
   7   2   2      445.17      484.88      8.29 o 
   8   2   2     1892.59     1949.61     37.09 o 
   9   2   2      152.78      157.09      5.48 o 
  10   2   2       69.62       77.42      3.87 o 
  11   2   2      230.72      215.83      7.40 o 
  -9   3   2       15.42       20.08      4.83 o 
  -8   3   2      880.68      887.11     26.49 o 
  -7   3   2       52.27       51.50      4.97 o 
  -6   3   2       22.37       25.77      2.03 o 
  -5   3   2      365.86      356.57      7.62 o 
  -4   3   2     3608.54     3684.55     62.08 o 
  -3   3   2     3648.23     3702.13     58.80 o 
  -2   3   2       53.06       41.78      2.38 o 
  -1   3   2     2020.80     2144.90     52.24 o 
   0   3   2     2630.38     2561.28     77.21 o 
   1   3   2    10467.77     9493.84    216.72 o 
   2   3   2     5278.22     4867.44     77.63 o 
   3   3   2      614.39      620.67      8.92 o 
   4   3   2     3948.75     3982.62     50.94 o 
   5   3   2      674.11      723.82      9.85 o 
   6   3   2     4422.17     4517.34     54.74 o 
   7   3   2       32.01       29.00      1.81 o 
   8   3   2       11.41        8.03      1.18 o 
   9   3   2      491.35      476.69     12.10 o 
  10   3   2      215.15      221.57      7.08 o 
  11   3   2       24.91       36.51      2.83 o 
  -9   4   2      110.08      115.09     11.04 o 
  -8   4   2        5.67        7.18      3.59 o 
  -7   4   2      140.35      133.31     10.49 o 
  -6   4   2       66.53       84.46      7.45 o 
  -5   4   2       22.36       28.42      3.47 o 
  -4   4   2       27.26       25.12      1.48 o 
  -3   4   2     1410.60     1388.17     22.06 o 
  -2   4   2      618.95      603.23     27.10 o 
  -1   4   2      190.50      177.42      4.42 o 
   0   4   2      436.02      429.04     11.52 o 
   1   4   2     2188.76     2280.97     47.62 o 
   2   4   2     4651.13     4620.94    133.30 o 
   3   4   2      959.47     1008.92     19.05 o 
   4   4   2      580.69      602.51     10.67 o 
   5   4   2     3491.54     3605.70     49.88 o 
   6   4   2     2541.14     2594.04     36.89 o 
   7   4   2     3122.13     3054.31     50.15 o 
   8   4   2        4.33        5.13      1.07 o 
   9   4   2      127.37      110.56      4.20 o 
  10   4   2      334.98      310.05      8.79 o 
  11   4   2      547.56      558.34     14.77 o 
  -8   5   2        7.42        3.86      3.59 o 
  -7   5   2        0.80        0.00      2.48 o 
  -6   5   2       74.67       83.63      7.45 o 
  -5   5   2     1795.77     1904.20     54.56 o 
  -4   5   2       15.23       12.64      2.07 o 
  -3   5   2       90.71       87.05      2.62 o 
  -2   5   2     1580.62     1527.69     29.39 o 
  -1   5   2      821.56      799.46     22.07 o 
   0   5   2     5907.42     5992.53    123.27 o 
   1   5   2       98.12      121.75      9.29 o 
   2   5   2      691.94      796.13     19.08 o 
   3   5   2     2870.17     2832.50     52.14 o 
   4   5   2     2221.19     2330.49     40.62 o 
   5   5   2      277.47      270.66      4.68 o 
   6   5   2     1323.37     1371.70     22.95 o 
   7   5   2      416.37      396.44     12.15 o 
   8   5   2       91.05       95.17      4.28 o 
   9   5   2      422.29      444.68     14.97 o 
  10   5   2      147.85      112.78      6.62 o 
  11   5   2       79.01       65.94      5.15 o 
  -7   6   2       58.88       74.80      8.00 o 
  -6   6   2      167.88      159.26     11.32 o 
  -5   6   2        9.95       11.04      3.04 o 
  -4   6   2      401.61      436.09     19.04 o 
  -3   6   2      151.36      169.00      6.00 o 
  -2   6   2       10.27       14.50      1.79 o 
  -1   6   2     1515.70     1528.10     30.73 o 
   0   6   2     1145.49     1073.15     24.26 o 
   1   6   2     1377.73     1443.20     40.71 o 
   2   6   2       26.17       24.78      2.65 o 
   3   6   2      373.50      386.41      9.52 o 
   4   6   2     2278.06     2365.88     41.34 o 
   5   6   2     3317.56     3432.12     81.16 o 
   6   6   2      347.57      352.71     17.39 o 
   7   6   2       14.59       10.07      2.21 o 
   8   6   2      879.22      867.76     36.98 o 
   9   6   2      213.05      218.74     11.87 o 
  10   6   2      459.48      496.26     24.84 o 
  11   6   2       37.58       32.57      5.80 o 
  -6   7   2      188.31      184.92     12.70 o 
  -5   7   2      129.75      123.65      9.11 o 
  -4   7   2        8.80       12.97      3.04 o 
  -3   7   2      550.54      585.96     25.12 o 
  -2   7   2      703.33      648.85     22.68 o 
  -1   7   2      134.72      130.96      4.67 o 
   0   7   2       14.06       17.67      1.67 o 
   1   7   2     1904.98     1942.53     46.03 o 
   2   7   2      833.83      834.39     24.17 o 
   3   7   2      932.53      951.52     21.80 o 
   4   7   2      525.69      552.54     13.33 o 
   5   7   2      470.17      491.01     22.08 o 
   6   7   2      618.09      610.38     18.72 o 
   7   7   2       94.97       90.74      5.24 o 
   8   7   2      172.83      168.64     11.59 o 
   9   7   2      600.96      547.87     26.50 o 
  10   7   2       64.46       50.79      6.90 o 
  11   7   2      274.78      301.67     18.49 o 
  -5   8   2       29.47       26.77      4.69 o 
  -4   8   2       34.05       41.95      4.97 o 
  -3   8   2      164.50      162.29      9.38 o 
  -2   8   2      346.62      364.05     16.28 o 
  -1   8   2      544.71      541.35     18.99 o 
   0   8   2       35.21       33.94      2.51 o 
   1   8   2       66.47       68.95      3.76 o 
   2   8   2     1747.34     1718.55     54.10 o 
   3   8   2      377.80      382.50     10.56 o 
   4   8   2     2100.75     2068.39     78.66 o 
   5   8   2       15.72       18.49      3.86 o 
   6   8   2      912.99      899.50     37.81 o 
   7   8   2     1189.30     1140.03     33.56 o 
   8   8   2      220.48      209.21     13.52 o 
   9   8   2        0.46        0.83      2.48 o 
  10   8   2       10.30        8.28      4.14 o 
  -4   9   2        4.90        8.56      3.04 o 
  -3   9   2      170.71      203.14     11.32 o 
  -2   9   2      136.73      128.89      7.73 o 
  -1   9   2       41.85       43.33      3.59 o 
   0   9   2      801.90      794.62     30.64 o 
   1   9   2        2.87        4.32      2.84 o 
   2   9   2       26.84       30.28      2.72 o 
   3   9   2      484.06      536.28     24.56 o 
   4   9   2      193.87      207.83     12.70 o 
   5   9   2      217.37      221.08     13.25 o 
   6   9   2       97.49       98.26      8.83 o 
   7   9   2      193.02      170.30     11.87 o 
   8   9   2      124.45      142.42     11.04 o 
   9   9   2       62.00       77.56      8.28 o 
  10   9   2       44.63       54.37      7.45 o 
  -2  10   2       90.18      107.92      7.18 o 
  -1  10   2       17.49       16.84      2.76 o 
   0  10   2      111.18      110.40      5.80 o 
   2  10   2       67.98       59.68      8.00 o 
   3  10   2      156.35      150.75      7.45 o 
   4  10   2       23.11       17.94      4.42 o 
   5  10   2      830.51      824.43     36.43 o 
   6  10   2       33.03       37.26      5.80 o 
   7  10   2      109.32      130.55     10.76 o 
   8  10   2       22.16       17.39      4.97 o 
   9  10   2        2.41        0.00      3.04 o 
   0  11   2        7.62        8.28      1.66 o 
   3  11   2      176.91      170.92     20.15 o 
   4  11   2        2.44        2.76      2.76 o 
   5  11   2       42.65       54.65      7.18 o 
   6  11   2      186.47      208.11     14.35 o 
   7  11   2       31.19       33.67      6.07 o 
  -5 -10   3       67.52       76.53      6.24 o 
  -4 -10   3       31.41       36.33      4.44 o 
  -3 -10   3       53.63       56.37      5.36 o 
  -2 -10   3       65.45       58.36      9.66 o 
  -1 -10   3       17.74       18.09      3.50 o 
  -7  -9   3      115.92      125.31     11.04 o 
  -6  -9   3       28.75       31.39      4.10 o 
  -5  -9   3       10.31        7.61      2.71 o 
  -4  -9   3       47.26       49.01      9.52 o 
  -3  -9   3      137.95      140.15      7.69 o 
  -2  -9   3      276.82      294.30     12.49 o 
  -1  -9   3       58.52       56.33      9.52 o 
   0  -9   3        2.66        1.66      1.42 o 
   1  -9   3      251.55      258.10     16.97 o 
   2  -9   3        1.58        0.94      1.45 o 
  -8  -8   3      116.83      133.31     11.59 o 
  -7  -8   3       30.03       30.36      5.52 o 
  -6  -8   3      414.48      412.08     21.80 o 
  -5  -8   3        6.82        7.15      2.62 o 
  -4  -8   3        5.65       10.72      2.73 o 
  -3  -8   3      999.03      976.96     29.56 o 
  -2  -8   3      109.58      121.18      6.73 o 
  -1  -8   3      325.72      314.03     16.70 o 
   0  -8   3       13.95       15.88      2.44 o 
   1  -8   3       88.50       78.45      4.64 o 
   2  -8   3      297.44      299.54     11.12 o 
   3  -8   3       65.29       60.16      6.07 o 
   4  -8   3        6.59        6.59      2.19 o 
  -9  -7   3       37.22       38.92      6.07 o 
  -8  -7   3      116.86      101.02      9.38 o 
  -7  -7   3        0.13       -2.21      2.21 o 
  -6  -7   3       13.16       10.05      2.96 o 
  -5  -7   3      566.69      607.66     24.24 o 
  -4  -7   3      211.17      238.26      9.74 o 
  -3  -7   3       78.31       87.58      5.03 o 
  -2  -7   3      142.44      132.23      5.68 o 
  -1  -7   3      132.31      118.86      6.33 o 
   0  -7   3      336.32      327.40      9.29 o 
   1  -7   3      275.95      271.40     11.59 o 
   2  -7   3      211.06      206.54      8.33 o 
   3  -7   3       52.83       53.02      6.35 o 
   4  -7   3      281.11      291.26     11.27 o 
   5  -7   3        7.91        6.87      2.39 o 
 -10  -6   3        0.17        0.55      2.76 o 
  -9  -6   3      216.77      252.27     15.46 o 
  -8  -6   3       96.77      107.09      9.11 o 
  -7  -6   3      625.31      572.71     26.77 o 
  -6  -6   3        0.00        0.74      1.54 o 
  -5  -6   3      760.64      728.17     20.20 o 
  -4  -6   3     1895.53     1860.33     46.52 o 
  -3  -6   3      634.97      652.62     18.26 o 
  -2  -6   3      378.69      400.47     12.45 o 
  -1  -6   3       34.34       41.93      3.35 o 
   0  -6   3     3810.29     3732.74     69.85 o 
   1  -6   3     1250.65     1212.14     28.38 o 
   2  -6   3      329.58      340.87     11.67 o 
   3  -6   3      163.78      165.70     18.35 o 
   4  -6   3       25.35       24.68      2.91 o 
   5  -6   3      405.78      404.28     19.46 o 
   6  -6   3        5.21       10.15      2.59 o 
 -10  -5   3       31.84       19.87      4.97 o 
  -9  -5   3        1.44       -0.55      2.76 o 
  -8  -5   3      100.89      110.68      8.83 o 
  -7  -5   3      448.33      470.96     33.67 o 
  -6  -5   3      246.15      288.49      9.56 o 
  -5  -5   3       65.31       71.49      4.10 o 
  -4  -5   3      740.56      735.74     25.67 o 
  -3  -5   3      522.63      535.93     14.80 o 
  -2  -5   3     2053.16     2017.87     48.61 o 
  -1  -5   3       42.16       40.46      2.35 o 
   0  -5   3       30.18       33.86      1.72 o 
   1  -5   3     2877.47     2693.19     58.79 o 
   2  -5   3      353.42      345.63      8.13 o 
   3  -5   3      116.94      117.12      3.89 o 
   4  -5   3        2.35        1.90      1.06 o 
   5  -5   3      427.40      417.78     15.04 o 
   6  -5   3      610.32      623.43     20.39 o 
   7  -5   3       28.80       27.06      3.58 o 
 -10  -4   3       29.82       31.74      3.61 o 
  -9  -4   3      240.87      206.86      8.97 o 
  -8  -4   3        1.36        4.14      1.67 o 
  -7  -4   3       79.35       89.23      4.46 o 
  -6  -4   3      964.35      932.05     20.42 o 
  -5  -4   3     1271.11     1266.25     21.01 o 
  -4  -4   3      915.02      916.07     15.52 o 
  -3  -4   3      123.25      122.24      2.72 o 
  -2  -4   3      638.30      615.56     13.29 o 
  -1  -4   3     6894.34     7046.42    125.08 o 
   0  -4   3      111.90      107.34      2.83 o 
   1  -4   3      231.76      237.15      5.35 o 
   2  -4   3      688.79      706.25     11.61 o 
   3  -4   3      852.38      850.44     16.30 o 
   4  -4   3       16.60       16.19      1.54 o 
   5  -4   3      166.90      157.40      6.52 o 
   6  -4   3        0.84        6.07      2.15 o 
   7  -4   3       47.87       45.62      4.36 o 
   8  -4   3      130.71      127.17     10.63 o 
 -10  -3   3      147.82      167.66      5.85 o 
  -9  -3   3       30.63       37.51      2.57 o 
  -8  -3   3      551.31      548.70     15.34 o 
  -7  -3   3        5.34        2.08      0.81 o 
  -6  -3   3      145.20      151.59      3.60 o 
  -5  -3   3     1990.45     2110.75     26.72 o 
  -4  -3   3     2469.39     2552.35     36.13 o 
  -3  -3   3      605.86      590.73      9.89 o 
  -2  -3   3      552.33      548.40     10.12 o 
  -1  -3   3      942.63      925.72     13.86 o 
   0  -3   3     3626.64     3574.68     80.79 o 
   1  -3   3     3525.88     3625.59     50.11 o 
   2  -3   3       25.20       27.08      1.73 o 
   3  -3   3       43.01       48.65      2.15 o 
   4  -3   3     4049.75     3849.70     73.74 o 
   5  -3   3      750.62      757.53     17.64 o 
   6  -3   3      342.59      336.82     11.18 o 
   7  -3   3      183.21      183.72      8.59 o 
   8  -3   3       30.91       29.76      3.80 o 
   9  -3   3      233.52      242.60     11.22 o 
 -10  -2   3       99.36      102.53      5.37 o 
  -9  -2   3      207.97      223.83      6.29 o 
  -8  -2   3      180.31      185.63      4.64 o 
  -7  -2   3      872.80      850.96     14.86 o 
  -6  -2   3     2501.67     2513.87     39.85 o 
  -5  -2   3       15.12       17.88      1.00 o 
  -4  -2   3     4817.66     5019.77     63.30 o 
  -3  -2   3     2617.17     2696.93     32.92 o 
  -2  -2   3     3896.63     4030.00     66.40 o 
  -1  -2   3      269.51      281.35      4.37 o 
   0  -2   3     1115.15     1109.63     15.42 o 
   1  -2   3     4297.43     4394.09     71.73 o 
   2  -2   3     4826.27     4792.86     67.90 o 
   3  -2   3     1073.01     1223.55     18.20 o 
   4  -2   3      409.10      421.11      9.90 o 
   5  -2   3     1070.13     1075.84     20.39 o 
   6  -2   3      748.33      741.14     14.89 o 
   7  -2   3       94.61       95.45      4.05 o 
   8  -2   3        2.60        1.38      1.48 o 
   9  -2   3       90.10       92.14      4.83 o 
 -10  -1   3        6.94        4.98      1.92 o 
  -9  -1   3      122.51      108.71      5.80 o 
  -8  -1   3       79.65       91.81      3.05 o 
  -7  -1   3      891.83      919.44     14.70 o 
  -6  -1   3      741.69      790.62     11.89 o 
  -5  -1   3     1482.62     1514.28     19.73 o 
  -4  -1   3     2564.55     2759.10     31.41 o 
  -3  -1   3      909.90      900.71     10.63 o 
  -2  -1   3     4854.36     4712.99     57.46 o 
  -1  -1   3     3636.88     3580.41     48.63 o 
   0  -1   3     1478.21     1480.48     16.91 o 
   1  -1   3     5602.99     5237.78     75.15 o 
   2  -1   3     2269.47     2338.83     27.16 o 
   3  -1   3     7779.92     7314.72     91.43 o 
   4  -1   3      370.29      360.02      5.53 o 
   5  -1   3       25.53       24.36      1.22 o 
   6  -1   3     1091.24     1115.03     18.74 o 
   7  -1   3      814.46      831.22     14.68 o 
   8  -1   3      245.98      242.24      6.04 o 
   9  -1   3      116.71      116.76      4.02 o 
  10  -1   3       91.74       79.65      5.50 o 
 -10   0   3       22.39       29.81      3.12 o 
  -9   0   3      116.56      106.83      5.46 o 
  -8   0   3       69.76       71.71      4.82 o 
  -7   0   3      459.11      441.27      7.45 o 
  -6   0   3     1116.76     1086.46     17.44 o 
  -5   0   3      986.32     1000.50     13.55 o 
  -4   0   3     1144.89     1125.76     14.59 o 
  -3   0   3      419.57      433.09      5.47 o 
  -2   0   3      194.58      209.62      4.55 o 
  -1   0   3     4006.74     3979.88     62.68 o 
   0   0   3     1406.51     1506.46     16.15 o 
   1   0   3     2161.01     2227.36     24.67 o 
   2   0   3      789.38      843.60     10.68 o 
   3   0   3      896.19      846.99     10.60 o 
   4   0   3     1854.52     1824.43     22.86 o 
   5   0   3     1895.21     1879.55     25.73 o 
   6   0   3      221.13      212.55      5.15 o 
   7   0   3        1.12        2.62      1.05 o 
   8   0   3     1736.11     1743.76     38.22 o 
   9   0   3      245.30      237.17      7.39 o 
  10   0   3        0.24        2.76      1.39 o 
 -10   1   3        1.66        0.16      1.53 o 
  -9   1   3      106.17      100.30      5.15 o 
  -8   1   3      995.47     1006.24     22.82 o 
  -7   1   3       25.69       34.02      1.84 o 
  -6   1   3      893.37      907.08     13.42 o 
  -5   1   3      886.73      913.51     13.29 o 
  -4   1   3     1724.84     1715.80     22.46 o 
  -3   1   3     4402.94     4412.68     49.63 o 
  -2   1   3     2338.83     2577.59     30.39 o 
  -1   1   3      210.56      241.27      2.94 o 
   0   1   3     6237.53     5826.61     67.00 o 
   1   1   3     6878.89     6270.72     72.01 o 
   2   1   3     6628.49     6268.82     72.09 o 
   3   1   3      148.57      129.66      2.20 o 
   4   1   3     1338.41     1294.06     15.00 o 
   5   1   3     1988.40     2262.88     30.42 o 
   6   1   3     3744.13     3833.91     55.11 o 
   7   1   3        3.05        3.36      0.76 o 
   8   1   3       11.10       17.38      2.67 o 
   9   1   3     1020.15      997.89     22.93 o 
  10   1   3        2.97        4.52      1.42 o 
  11   1   3       40.37       48.66      3.26 o 
  -9   2   3       42.02       44.35      3.17 o 
  -8   2   3        4.43        4.85      1.29 o 
  -7   2   3      729.41      732.20     28.16 o 
  -6   2   3      572.90      583.72     16.91 o 
  -5   2   3      434.02      443.58      7.41 o 
  -4   2   3      424.60      455.03      6.45 o 
  -3   2   3     5689.64     5847.13     76.36 o 
  -2   2   3      594.24      552.55      7.75 o 
  -1   2   3     1943.59     2097.03     24.68 o 
   0   2   3       28.49       31.00      0.64 o 
   1   2   3     1294.73     1345.35     15.82 o 
   2   2   3    13139.39    11139.55    156.16 o 
   3   2   3      684.33      695.81      7.60 o 
   4   2   3      956.65      999.00     13.16 o 
   5   2   3     2035.44     2035.94     26.11 o 
   6   2   3     1393.46     1409.04     19.60 o 
   7   2   3     2229.41     2226.46     35.57 o 
   8   2   3      130.80      137.41      4.32 o 
   9   2   3       30.97       27.61      3.12 o 
  10   2   3      170.91      158.74      5.93 o 
  11   2   3      271.43      264.66      8.50 o 
  -9   3   3        3.56        7.77      4.69 o 
  -8   3   3       25.41       23.63      3.25 o 
  -7   3   3        7.56        8.97      1.99 o 
  -6   3   3      374.61      367.84     14.74 o 
  -5   3   3     1146.54     1172.60     25.08 o 
  -4   3   3       13.19       19.34      2.53 o 
  -3   3   3      187.79      210.24      4.12 o 
  -2   3   3     1902.96     1864.09     37.03 o 
  -1   3   3     3168.35     3212.99     66.04 o 
   0   3   3     4254.91     4161.24     65.04 o 
   1   3   3       81.65       99.59      1.90 o 
   2   3   3        4.02       10.67      0.46 o 
   3   3   3     7517.07     7012.70    125.58 o 
   4   3   3     4368.22     4655.52     84.63 o 
   5   3   3     1903.48     1916.54     23.52 o 
   6   3   3      603.55      677.89     10.52 o 
   7   3   3      871.24      868.19     16.95 o 
   8   3   3     1015.70     1061.12     28.28 o 
   9   3   3      301.44      306.04      8.73 o 
  10   3   3       34.77       25.40      2.35 o 
  11   3   3       27.86       26.66      3.36 o 
  -8   4   3       25.79       31.19      6.07 o 
  -7   4   3      388.25      412.91     21.53 o 
  -6   4   3      176.33      172.78     11.32 o 
  -5   4   3       79.87       79.34      4.26 o 
  -4   4   3     2285.19     2235.62     62.67 o 
  -3   4   3        5.56        6.10      0.66 o 
  -2   4   3      907.32      982.08     27.94 o 
  -1   4   3      869.87      786.53     17.30 o 
   0   4   3     5231.96     4888.08    101.42 o 
   1   4   3     4786.58     4686.65    104.00 o 
   2   4   3      323.51      325.84      5.90 o 
   3   4   3      752.03      841.85     12.50 o 
   4   4   3     5772.25     5740.52    125.88 o 
   5   4   3     3658.22     3683.19     48.98 o 
   6   4   3       34.74       31.75      1.06 o 
   7   4   3      169.88      174.99      4.69 o 
   8   4   3      903.38      878.06     17.81 o 
   9   4   3      909.64      915.54     21.03 o 
  10   4   3      634.82      660.25     16.09 o 
  11   4   3      208.03      173.96      6.16 o 
  -8   5   3      117.02      122.55     11.04 o 
  -7   5   3       34.33       35.60      5.80 o 
  -6   5   3      115.36      140.76     10.21 o 
  -5   5   3        9.18        5.24      3.04 o 
  -4   5   3        1.24        3.00      1.26 o 
  -3   5   3     1573.89     1524.67     33.75 o 
  -2   5   3     1027.12     1016.65     30.33 o 
  -1   5   3      115.40      128.51      3.46 o 
   0   5   3      247.56      270.89      8.65 o 
   1   5   3     1079.90     1050.05     19.78 o 
   2   5   3     4134.44     4475.60     80.22 o 
   3   5   3     1692.24     1756.76     30.26 o 
   4   5   3      685.20      790.95     16.14 o 
   5   5   3      640.34      645.51     11.73 o 
   6   5   3     2457.37     2384.57     33.53 o 
   7   5   3      128.46      128.32      3.81 o 
   8   5   3       19.08       22.85      2.22 o 
   9   5   3      435.75      384.17     13.32 o 
  10   5   3      103.76       96.73      5.82 o 
  11   5   3       26.00       31.25      3.65 o 
  -7   6   3      201.59      224.94     14.90 o 
  -6   6   3        8.21        9.38      3.59 o 
  -5   6   3      390.75      423.39     20.98 o 
  -4   6   3      130.73      137.68      6.04 o 
  -3   6   3      264.91      258.84      7.81 o 
  -2   6   3      286.90      281.24      8.55 o 
  -1   6   3     3494.31     3466.91    104.93 o 
   0   6   3      227.01      215.48      8.76 o 
   1   6   3        6.48        3.56      1.08 o 
   2   6   3     1832.27     1891.68     45.69 o 
   3   6   3     2284.78     2352.07     43.59 o 
   4   6   3     1617.00     1622.08     30.44 o 
   5   6   3       74.88       72.87      3.73 o 
   6   6   3      110.71      111.18      7.04 o 
   7   6   3     2292.32     2263.65     63.56 o 
   8   6   3      731.37      720.38     32.02 o 
   9   6   3      196.37      213.10      7.60 o 
  10   6   3       93.28       77.28      8.28 o 
  11   6   3       70.16       73.14      8.28 o 
  -6   7   3        0.94       -0.28      2.76 o 
  -5   7   3      119.15      131.10      9.66 o 
  -4   7   3      154.53      159.97      6.91 o 
  -3   7   3      252.55      237.37     12.14 o 
  -2   7   3      265.51      247.13     19.87 o 
  -1   7   3      201.29      182.93     10.21 o 
   0   7   3     2332.67     2284.45     44.97 o 
   1   7   3      315.20      323.62      8.94 o 
   2   7   3       72.51       78.19      7.24 o 
   3   7   3     1285.30     1338.78     37.24 o 
   4   7   3     2293.67     2313.57     71.68 o 
   5   7   3     2149.01     1996.90     75.90 o 
   6   7   3       16.08       25.23      5.52 o 
   7   7   3      596.80      625.88     19.81 o 
   8   7   3      235.38      250.34     14.63 o 
   9   7   3      628.99      613.29     28.70 o 
  10   7   3       27.76       43.33      6.07 o 
  11   7   3        1.80        2.76      3.04 o 
  -5   8   3       49.62       63.48      6.90 o 
  -4   8   3      582.03      574.37     26.22 o 
  -3   8   3       10.29       14.08      3.04 o 
  -2   8   3      745.41      803.18     32.84 o 
  -1   8   3      171.23      155.31      7.21 o 
   0   8   3      348.28      323.11     11.75 o 
   1   8   3      424.22      432.59      9.93 o 
   2   8   3      616.71      602.03     21.13 o 
   3   8   3       42.91       39.56      3.57 o 
   4   8   3      676.89      668.49     28.70 o 
   5   8   3      384.98      399.66     19.32 o 
   6   8   3      543.22      503.71     23.46 o 
   7   8   3       79.97       78.66      4.55 o 
   8   8   3       39.72       32.57      5.52 o 
   9   8   3       55.67       50.51      6.62 o 
  10   8   3      744.85      701.06     33.40 o 
  -4   9   3       60.52       73.14      6.62 o 
  -3   9   3      203.01      190.72     11.32 o 
  -2   9   3      113.89      116.75      7.45 o 
  -1   9   3      154.78      185.75      9.11 o 
   0   9   3        0.44        0.28      1.10 o 
   1   9   3      157.82      156.16      6.30 o 
   2   9   3      158.79      178.63     11.27 o 
   3   9   3     1725.89     1673.98     64.86 o 
   4   9   3        6.16        3.04      2.48 o 
   5   9   3       73.66       85.56      7.45 o 
   6   9   3      278.71      287.32     16.01 o 
   7   9   3       52.91       61.83      6.90 o 
   8   9   3      483.13      476.66     24.01 o 
   9   9   3        2.00        0.00      2.48 o 
  10   9   3       36.14       29.26      6.07 o 
  -2  10   3       23.39       26.22      3.86 o 
  -1  10   3      181.09      191.82      9.94 o 
   0  10   3        4.12        2.76      1.38 o 
   1  10   3      277.55      251.44     10.49 o 
   3  10   3      157.26      179.68     11.59 o 
   4  10   3      321.03      322.38     17.39 o 
   5  10   3       24.40       21.80      4.42 o 
   6  10   3       75.28       80.87      8.28 o 
   7  10   3      116.91      114.27      9.94 o 
   8  10   3      215.49      211.97     14.35 o 
   9  10   3      437.68      484.67     25.39 o 
   0  11   3      509.65      509.23     21.25 o 
   1  11   3       21.17       22.63      2.48 o 
   4  11   3       69.01       75.90      7.73 o 
   5  11   3      303.34      299.74     17.66 o 
   6  11   3      221.23      231.02     14.90 o 
   7  11   3        0.46       -0.83      2.76 o 
   8  11   3       43.05       52.44      7.45 o 
  -6  -9   4        0.30       -1.56      1.92 o 
  -5  -9   4      361.29      344.59     14.34 o 
  -4  -9   4       16.66       18.08      3.38 o 
  -3  -9   4        3.88        5.30      3.45 o 
  -2  -9   4       18.05       13.60      3.30 o 
  -1  -9   4       71.32       70.09      8.42 o 
   0  -9   4       82.13       72.87      8.00 o 
   1  -9   4       15.56       16.46      2.76 o 
  -7  -8   4      175.88      200.10     14.35 o 
  -6  -8   4        0.08        1.39      1.92 o 
  -5  -8   4       13.94       14.64      6.07 o 
  -4  -8   4      272.68      264.93     11.41 o 
  -3  -8   4      164.90      167.34      8.47 o 
  -2  -8   4      160.50      153.02      8.20 o 
  -1  -8   4        0.46        1.10      1.85 o 
   0  -8   4      440.68      422.57     21.80 o 
   1  -8   4       34.58       40.28      9.38 o 
   2  -8   4      339.09      322.51     12.18 o 
   3  -8   4       16.79       16.34      2.76 o 
  -8  -7   4       18.07       30.36      5.80 o 
  -7  -7   4      335.84      332.86     19.04 o 
  -6  -7   4      368.71      379.78     20.42 o 
  -5  -7   4        6.95        6.41      2.24 o 
  -4  -7   4       52.45       40.34      4.08 o 
  -3  -7   4       47.90       46.42      4.28 o 
  -2  -7   4     1440.64     1491.26     42.35 o 
  -1  -7   4      253.98      261.54     10.83 o 
   0  -7   4        1.50        2.05      2.90 o 
   1  -7   4      895.72      863.58     58.79 o 
   2  -7   4        2.34        3.27      1.63 o 
   3  -7   4      368.53      353.03     21.11 o 
   4  -7   4        0.28        0.02      1.53 o 
   5  -7   4       22.62       25.57      3.73 o 
  -9  -6   4      225.95      224.39     14.63 o 
  -8  -6   4        2.77        1.10      2.76 o 
  -7  -6   4       22.54       26.50      4.97 o 
  -6  -6   4      635.34      610.50     23.63 o 
  -5  -6   4      309.09      324.62     10.76 o 
  -4  -6   4      611.63      618.05     15.03 o 
  -3  -6   4       40.85       36.49      2.21 o 
  -2  -6   4      565.96      577.95     16.88 o 
  -1  -6   4     2115.28     1967.58     48.90 o 
   0  -6   4       42.56       51.15      4.06 o 
   1  -6   4       42.35       43.35      4.69 o 
   2  -6   4      333.57      310.87     11.16 o 
   3  -6   4      542.42      522.36     28.52 o 
   4  -6   4      204.01      209.00      9.04 o 
   5  -6   4       61.94       48.76      4.44 o 
   6  -6   4      249.91      244.04     10.88 o 
 -10  -5   4       70.86       83.08      8.56 o 
  -9  -5   4       15.53       19.60      4.42 o 
  -8  -5   4      372.85      399.10     20.42 o 
  -7  -5   4        8.32       21.53      4.42 o 
  -6  -5   4       22.69       25.92      3.67 o 
  -5  -5   4      739.00      796.94     21.98 o 
  -4  -5   4      603.11      611.33     17.21 o 
  -3  -5   4     1039.24     1116.20     24.47 o 
  -2  -5   4      259.72      251.10      6.90 o 
  -1  -5   4      536.72      524.61     12.56 o 
   0  -5   4     1486.43     1418.85     26.56 o 
   1  -5   4      103.07      109.34      3.46 o 
   2  -5   4       41.15       38.77      2.08 o 
   3  -5   4        8.77        9.55      1.39 o 
   4  -5   4      565.06      559.67     25.53 o 
   5  -5   4        3.43        1.57      1.65 o 
   6  -5   4      330.39      276.56     11.49 o 
   7  -5   4       45.27       47.43      4.75 o 
 -10  -4   4      134.21      109.35      6.63 o 
  -9  -4   4       65.17       92.69     12.28 o 
  -8  -4   4       23.06       19.03      2.82 o 
  -7  -4   4      813.50      847.12     29.39 o 
  -6  -4   4      559.99      546.48     23.10 o 
  -5  -4   4        2.38        2.20      1.36 o 
  -4  -4   4      137.41      151.35      5.79 o 
  -3  -4   4     1500.75     1441.88     27.17 o 
  -2  -4   4      922.50      877.80     14.31 o 
  -1  -4   4      562.44      612.10     10.26 o 
   0  -4   4      302.23      281.97      5.69 o 
   1  -4   4     1081.04     1072.56     23.16 o 
   2  -4   4     1751.85     1707.51     37.69 o 
   3  -4   4       71.53       70.74      3.10 o 
   4  -4   4      123.10      121.38      4.23 o 
   5  -4   4     1277.75     1259.93     36.49 o 
   6  -4   4        4.73        5.18      2.62 o 
   7  -4   4      155.15      164.44      8.47 o 
   8  -4   4        5.90        0.97      2.15 o 
 -10  -3   4       48.69       47.82      9.52 o 
  -9  -3   4      199.71      170.82      5.84 o 
  -8  -3   4       42.63       31.43      2.16 o 
  -7  -3   4      453.80      463.26     10.69 o 
  -6  -3   4     2940.91     2991.57     52.36 o 
  -5  -3   4     1199.86     1197.27     22.18 o 
  -4  -3   4       25.21       21.08      1.08 o 
  -3  -3   4      390.57      383.25      7.17 o 
  -2  -3   4     3468.42     3554.25     51.73 o 
  -1  -3   4     3473.14     3563.08     49.27 o 
   0  -3   4     1318.49     1333.66     20.72 o 
   1  -3   4     1099.57     1135.83     17.92 o 
   2  -3   4      260.84      271.96      4.73 o 
   3  -3   4     2728.96     2671.66     47.64 o 
   4  -3   4      391.17      386.28      9.40 o 
   5  -3   4      158.67      156.13      5.11 o 
   6  -3   4      383.29      400.96     14.24 o 
   7  -3   4      455.98      455.36     16.20 o 
   8  -3   4      101.04      106.67      6.73 o 
   9  -3   4       53.95       56.66      5.36 o 
 -10  -2   4       57.01       67.64      5.11 o 
  -9  -2   4      153.86      162.23      8.44 o 
  -8  -2   4      163.01      149.62      4.89 o 
  -7  -2   4       45.87       40.76      1.95 o 
  -6  -2   4     2014.87     2089.10     33.47 o 
  -5  -2   4       29.84       29.52      1.58 o 
  -4  -2   4     2042.60     1948.92     25.28 o 
  -3  -2   4       85.64       71.64      1.52 o 
  -2  -2   4      199.69      207.39      3.18 o 
  -1  -2   4     5320.17     5394.37     74.41 o 
   0  -2   4     2821.51     2909.19     39.17 o 
   1  -2   4      558.44      496.40      8.91 o 
   2  -2   4      402.19      389.87      7.00 o 
   3  -2   4      594.24      598.72     10.54 o 
   4  -2   4     3220.60     3285.13     51.86 o 
   5  -2   4      342.40      331.49      7.25 o 
   6  -2   4       16.84       15.24      1.83 o 
   7  -2   4        1.12        1.63      1.17 o 
   8  -2   4      747.83      763.09     20.25 o 
   9  -2   4        9.64        9.18      3.04 o 
 -10  -1   4        5.68        8.67      2.62 o 
  -9  -1   4        0.23        0.97      2.07 o 
  -8  -1   4      647.64      645.35     14.09 o 
  -7  -1   4      720.52      689.47     12.53 o 
  -6  -1   4       87.25       79.64      2.50 o 
  -5  -1   4      890.85      921.45     12.65 o 
  -4  -1   4      253.46      244.35      4.00 o 
  -3  -1   4     3789.42     4012.67     46.47 o 
  -2  -1   4      983.94     1029.72     11.82 o 
  -1  -1   4        0.45        3.18      0.35 o 
   0  -1   4     1096.10     1088.83     12.85 o 
   1  -1   4     2480.67     2492.00     27.54 o 
   2  -1   4     2357.40     2385.17     30.86 o 
   3  -1   4      838.09      899.81     11.91 o 
   4  -1   4     1035.56      998.00     13.67 o 
   5  -1   4      491.91      488.56      7.96 o 
   6  -1   4     1977.89     1930.07     31.33 o 
   7  -1   4       97.60       94.78      3.20 o 
   8  -1   4       49.92       48.60      2.76 o 
   9  -1   4      554.35      534.88     14.97 o 
  10  -1   4       37.32       48.17      6.21 o 
 -10   0   4      235.43      239.03     14.35 o 
  -9   0   4       88.17       99.33      5.36 o 
  -8   0   4        9.23        6.81      1.52 o 
  -7   0   4      358.34      360.69      7.52 o 
  -6   0   4      193.48      191.90      3.90 o 
  -5   0   4      968.15      960.68     14.02 o 
  -4   0   4       45.18       45.79      1.44 o 
  -3   0   4     2737.69     2727.78     31.06 o 
  -2   0   4     3053.03     3154.82     33.98 o 
  -1   0   4     4065.63     4235.99     44.16 o 
   0   0   4       50.17       50.65      1.02 o 
   1   0   4     2888.05     2988.23     34.63 o 
   2   0   4     5050.39     4778.72     61.79 o 
   3   0   4     3070.58     3257.34     38.07 o 
   4   0   4     2096.89     2126.89     26.90 o 
   5   0   4     1323.79     1359.52     18.49 o 
   6   0   4      519.65      558.89     10.17 o 
   7   0   4     2582.11     2537.00     40.93 o 
   8   0   4       11.09       11.44      1.45 o 
   9   0   4        2.31        3.48      1.93 o 
  10   0   4       73.71       71.48      3.75 o 
 -10   1   4       20.49       17.89      2.71 o 
  -9   1   4      266.12      283.72     10.14 o 
  -8   1   4      269.56      234.42     12.42 o 
  -7   1   4       22.72       28.37      2.06 o 
  -6   1   4      856.09      851.28     16.40 o 
  -5   1   4     1965.06     1996.08     27.64 o 
  -4   1   4      404.58      410.00      6.50 o 
  -3   1   4      213.53      225.48      3.25 o 
  -2   1   4      838.44      850.33      9.64 o 
  -1   1   4      706.47      677.36      8.17 o 
   0   1   4     9121.06     8177.28     90.18 o 
   1   1   4      337.79      356.81      4.73 o 
   2   1   4      147.40      165.99      2.47 o 
   3   1   4     3973.95     4109.59     49.96 o 
   4   1   4     1322.30     1362.89     17.59 o 
   5   1   4     1521.36     1559.80     19.68 o 
   6   1   4       65.50       70.48      2.47 o 
   7   1   4     1093.78     1119.76     19.09 o 
   8   1   4      429.50      436.89     12.63 o 
   9   1   4      311.27      305.69      8.89 o 
  10   1   4        0.19        0.20      1.20 o 
  11   1   4       19.39       19.02      2.28 o 
  -9   2   4        6.11        7.45      2.07 o 
  -8   2   4       21.65       15.67      2.65 o 
  -7   2   4      345.15      354.58     12.43 o 
  -6   2   4      315.41      321.83     10.57 o 
  -5   2   4      318.72      331.92      7.45 o 
  -4   2   4     2422.22     2304.54     31.55 o 
  -3   2   4      881.57      905.70     12.15 o 
  -2   2   4     1324.18     1366.59     19.77 o 
  -1   2   4     3754.66     3889.71     43.90 o 
   0   2   4     4879.31     4770.04     79.12 o 
   1   2   4     8443.52     7565.53     86.71 o 
   2   2   4     3374.66     3685.05     42.10 o 
   3   2   4      180.95      207.22      3.00 o 
   4   2   4     7811.04     8141.81     92.35 o 
   5   2   4     2740.02     2744.80     34.74 o 
   6   2   4     1377.75     1400.71     18.42 o 
   7   2   4      156.41      161.47      4.09 o 
   8   2   4      750.48      713.86     16.33 o 
   9   2   4      146.10      142.93      5.27 o 
  10   2   4      500.90      512.66     13.36 o 
  11   2   4        2.44        3.14      1.55 o 
  -9   3   4      108.97      113.16      8.83 o 
  -8   3   4      265.01      279.70     20.56 o 
  -7   3   4       23.48       27.69      5.52 o 
  -6   3   4      772.45      761.09     19.55 o 
  -5   3   4      112.41      112.34      4.32 o 
  -4   3   4       49.86       51.21      2.14 o 
  -3   3   4      875.89      807.76     10.61 o 
  -2   3   4     1679.89     1786.89     26.42 o 
  -1   3   4      654.46      676.55     11.15 o 
   0   3   4        2.18        6.15      0.44 o 
   1   3   4     5488.78     5722.71    122.12 o 
   2   3   4     4220.39     4391.22     60.35 o 
   3   3   4      996.36      939.76     11.13 o 
   4   3   4      449.42      476.26      5.52 o 
   5   3   4      846.41      853.01     10.33 o 
   6   3   4     3724.80     3807.10     54.24 o 
   7   3   4      667.72      697.88     14.95 o 
   8   3   4      516.55      525.42     13.05 o 
   9   3   4     1506.60     1441.88     31.80 o 
  10   3   4      256.00      227.74      8.14 o 
  11   3   4      115.69      111.12      4.97 o 
  -8   4   4       16.64       13.52      4.42 o 
  -7   4   4      257.18      252.82     15.46 o 
  -6   4   4       27.04       26.77      4.69 o 
  -5   4   4     1124.59     1154.44     56.95 o 
  -4   4   4      209.18      219.87      5.51 o 
  -3   4   4      102.28       98.00      3.23 o 
  -2   4   4     2353.71     2377.83     43.08 o 
  -1   4   4     4223.25     4234.11     78.41 o 
   0   4   4     1649.23     1702.15     31.79 o 
   1   4   4      871.16      953.50     13.53 o 
   2   4   4     5169.56     5351.21    119.82 o 
   3   4   4     4983.19     5113.23     92.73 o 
   4   4   4     1178.72     1064.38     15.89 o 
   5   4   4       93.61      103.09      1.97 o 
   6   4   4       29.34       29.60      1.40 o 
   7   4   4     2648.94     2688.20     55.86 o 
   8   4   4       50.41       49.81      2.68 o 
   9   4   4       41.74       48.96      3.68 o 
  10   4   4        0.83       -1.02      1.02 o 
  11   4   4       20.23       23.53      2.29 o 
  -8   5   4        0.37        0.83      3.31 o 
  -7   5   4       86.05      123.37     10.21 o 
  -6   5   4        4.33        4.69      3.04 o 
  -5   5   4      302.33      309.40     16.28 o 
  -4   5   4      112.84      116.13      8.64 o 
  -3   5   4      875.91      939.38     21.52 o 
  -2   5   4      523.72      483.34     11.67 o 
  -1   5   4       51.13       54.25      7.13 o 
   0   5   4     4139.97     4150.46     87.68 o 
   1   5   4      470.90      459.33      8.97 o 
   2   5   4        3.39        3.14      0.86 o 
   3   5   4     1303.17     1248.55     21.35 o 
   4   5   4     1322.38     1281.89     24.82 o 
   5   5   4     3513.28     3551.28     59.28 o 
   6   5   4      224.52      226.96      4.43 o 
   7   5   4        2.18        2.10      0.82 o 
   8   5   4     2005.95     1965.88     42.13 o 
   9   5   4      419.49      435.27      9.34 o 
  10   5   4       16.47       22.09      1.80 o 
  11   5   4      220.75      233.87     11.32 o 
  -7   6   4       41.83       56.58      7.18 o 
  -6   6   4      142.54      165.05     11.87 o 
  -5   6   4        0.42        4.42      2.76 o 
  -4   6   4      477.51      461.00     18.08 o 
  -3   6   4      383.87      386.00     18.90 o 
  -2   6   4     2694.67     2601.19     81.47 o 
  -1   6   4       54.20       48.50      4.90 o 
   0   6   4       14.62       15.15      1.75 o 
   1   6   4     3726.85     3906.53     94.84 o 
   2   6   4     2930.39     3072.60     61.47 o 
   3   6   4      269.33      254.55      6.19 o 
   4   6   4        5.37       10.69      1.00 o 
   5   6   4     2240.28     2276.42     62.97 o 
   6   6   4      849.58      875.28     26.13 o 
   7   6   4      154.72      145.14      6.63 o 
   8   6   4       11.73       16.84      1.52 o 
   9   6   4       75.61       74.35      3.83 o 
  10   6   4      567.90      545.39     27.05 o 
  11   6   4      100.62      102.67      9.94 o 
  -6   7   4      262.76      283.18     16.84 o 
  -5   7   4        0.64        0.28      2.48 o 
  -4   7   4       31.34       40.85      4.97 o 
  -3   7   4      777.06      733.18     22.91 o 
  -2   7   4      216.07      181.71      8.44 o 
  -1   7   4      519.19      521.99     18.46 o 
   0   7   4        1.24        1.32      1.01 o 
   1   7   4      429.81      443.72     11.79 o 
   2   7   4     2058.85     2094.38     42.60 o 
   3   7   4     2628.54     2630.27     70.32 o 
   4   7   4       63.98       45.27      4.69 o 
   5   7   4       59.38       64.47      3.05 o 
   6   7   4     1053.32     1067.39     31.30 o 
   7   7   4     1146.63     1132.62     53.96 o 
   8   7   4     1122.07     1082.50     45.54 o 
   9   7   4      136.07      128.34     10.21 o 
  10   7   4        2.86        7.18      3.59 o 
  11   7   4      448.26      406.83     22.91 o 
  -5   8   4       66.13       61.27      6.90 o 
  -4   8   4      126.60      146.84     10.21 o 
  -3   8   4      119.66      123.93      8.28 o 
  -2   8   4      258.77      245.65     12.14 o 
  -1   8   4      191.48      203.91      8.75 o 
   0   8   4      175.27      183.19      8.00 o 
   1   8   4     1129.27     1135.50     36.19 o 
   2   8   4      771.83      769.06     19.66 o 
   3   8   4       80.30      110.52      9.52 o 
   4   8   4      661.56      671.52     28.43 o 
   5   8   4        1.85        7.18      2.76 o 
   6   8   4       80.81       71.19      3.88 o 
   7   8   4       64.38       66.09      4.31 o 
   8   8   4      564.17      552.01     26.50 o 
   9   8   4      162.63      177.20     12.42 o 
  10   8   4        0.86        4.42      3.04 o 
  -4   9   4       36.32       28.43      4.69 o 
  -3   9   4       51.18       67.07      6.07 o 
  -2   9   4        0.41        3.59      1.93 o 
  -1   9   4       17.99       14.63      2.48 o 
   0   9   4      392.58      374.54     15.73 o 
   1   9   4      405.63      366.56     13.52 o 
   2   9   4      779.24      841.72     23.59 o 
   3   9   4      148.62      153.92      6.03 o 
   4   9   4        2.40        1.10      2.48 o 
   5   9   4      828.34      831.88     35.33 o 
   6   9   4      750.43      739.70     32.29 o 
   7   9   4      401.11      391.93     20.42 o 
   8   9   4      160.02      146.01     11.32 o 
   9   9   4      223.86      202.86     14.08 o 
  10   9   4      120.31      126.13     11.32 o 
  -2  10   4      254.51      280.97     14.08 o 
  -1  10   4        5.70        6.07      1.93 o 
   0  10   4       58.28       63.76      4.42 o 
   1  10   4      452.04      422.57     17.39 o 
   2  10   4       76.31       75.90      4.42 o 
   3  10   4      177.14      189.68      7.23 o 
   4  10   4       77.87       61.27      6.62 o 
   5  10   4      168.42      179.96     11.87 o 
   6  10   4      315.25      295.33     16.84 o 
   7  10   4      479.65      466.73     23.46 o 
   8  10   4        1.50        7.73      3.59 o 
   9  10   4        0.54        1.66      3.04 o 
   0  11   4        5.24        2.21      1.66 o 
   1  11   4       41.65       37.81      3.31 o 
   2  11   4       78.62       72.04      4.42 o 
   3  11   4      343.96      345.01     14.63 o 
   4  11   4      106.14      104.61      6.07 o 
   5  11   4      110.70      110.40      9.66 o 
   6  11   4       22.26       55.75      6.90 o 
   7  11   4       65.90       55.20      7.45 o 
   8  11   4      306.78      283.73     17.66 o 
   3  12   4        2.30        2.48      1.38 o 
   4  12   4      299.02      326.52     14.35 o 
  -3  -9   5       78.72       71.07      6.13 o 
  -2  -9   5      260.49      266.72     20.84 o 
  -6  -8   5      132.88      129.66     10.07 o 
  -5  -8   5       40.70       42.89      4.68 o 
  -4  -8   5      400.10      436.11     16.29 o 
  -3  -8   5       42.47       47.04      4.78 o 
  -2  -8   5       41.15       37.89      4.48 o 
  -1  -8   5      495.98      528.55     18.72 o 
   0  -8   5        4.90        0.55      2.76 o 
   1  -8   5      111.19      116.20     10.49 o 
   2  -8   5       47.41       51.51      4.97 o 
  -8  -7   5      245.02      249.23     16.28 o 
  -7  -7   5        3.21        5.18      2.43 o 
  -6  -7   5        6.63        7.64      2.59 o 
  -5  -7   5      258.41      226.94     10.34 o 
  -4  -7   5      697.65      703.39     22.83 o 
  -3  -7   5      724.41      737.48     23.61 o 
  -2  -7   5       97.97       87.97      5.95 o 
  -1  -7   5      266.86      260.92     11.12 o 
   0  -7   5      425.12      430.57     22.08 o 
   1  -7   5      454.84      430.04     14.85 o 
   2  -7   5       62.75       72.07      7.04 o 
   3  -7   5       38.65       35.33      4.55 o 
   4  -7   5      213.39      225.90     18.63 o 
  -8  -6   5       24.11       32.57      5.80 o 
  -7  -6   5      336.42      380.34     20.42 o 
  -6  -6   5       35.31       46.78      6.49 o 
  -5  -6   5      110.99      110.12      7.73 o 
  -4  -6   5      259.50      243.81     10.34 o 
  -3  -6   5      385.71      391.14     11.12 o 
  -2  -6   5      184.22      186.38      6.46 o 
  -1  -6   5        3.21        5.95      2.31 o 
   0  -6   5       62.94       50.51      6.07 o 
   1  -6   5       79.52       81.87      5.77 o 
   2  -6   5      432.00      443.70     20.29 o 
   3  -6   5        1.40        0.50      1.53 o 
   4  -6   5        1.04        0.76      1.65 o 
   5  -6   5      222.29      228.32     11.45 o 
  -9  -5   5       96.72       79.49      8.56 o 
  -8  -5   5        2.13        4.42      3.31 o 
  -7  -5   5      135.89      154.01     11.32 o 
  -6  -5   5      356.17      371.78     19.32 o 
  -5  -5   5      802.53      804.45     22.25 o 
  -4  -5   5       40.46       44.34      2.66 o 
  -3  -5   5       26.75       27.67      2.13 o 
  -2  -5   5     1486.64     1499.04     32.17 o 
  -1  -5   5      744.55      738.92     17.27 o 
   0  -5   5      834.46      819.50     18.87 o 
   1  -5   5       40.89       34.64      2.27 o 
   2  -5   5       38.82       42.63      3.80 o 
   3  -5   5      880.34      821.97     42.09 o 
   4  -5   5       63.11       53.71      4.24 o 
   5  -5   5       80.20       79.87      5.80 o 
   6  -5   5       32.92       36.10      5.66 o 
  -9  -4   5      231.70      234.71     10.04 o 
  -8  -4   5      526.29      452.37     22.36 o 
  -7  -4   5       39.34       30.91      4.97 o 
  -6  -4   5      184.53      193.16     10.10 o 
  -5  -4   5      306.18      318.74     10.52 o 
  -4  -4   5      775.56      778.56     17.94 o 
  -3  -4   5       82.09       88.42      3.64 o 
  -2  -4   5       56.98       68.95      3.10 o 
  -1  -4   5     2004.39     1933.24     40.69 o 
   0  -4   5      409.97      386.70      9.89 o 
   1  -4   5     1143.98     1155.85     30.17 o 
   2  -4   5        3.28        3.98      1.62 o 
   3  -4   5      367.40      355.68      9.09 o 
   4  -4   5      928.02      912.72     27.31 o 
   5  -4   5      459.61      445.52     15.69 o 
   6  -4   5       34.20       34.08      3.77 o 
   7  -4   5       32.99       35.14      4.17 o 
  -9  -3   5        1.12        4.09      1.31 o 
  -8  -3   5     1586.51     1564.83     34.31 o 
  -7  -3   5       36.02       34.06      2.12 o 
  -6  -3   5      301.76      270.53      6.82 o 
  -5  -3   5       35.70       39.01      2.44 o 
  -4  -3   5     1015.91     1055.29     19.84 o 
  -3  -3   5     4568.90     4609.55     67.18 o 
  -2  -3   5      841.50      888.76     13.32 o 
  -1  -3   5        2.64        7.79      1.65 o 
   0  -3   5      928.19      948.47     14.11 o 
   1  -3   5      970.09      960.32     15.59 o 
   2  -3   5     1894.97     1884.12     37.69 o 
   3  -3   5      184.28      175.33      5.32 o 
   4  -3   5      150.93      167.10      5.31 o 
   5  -3   5       52.10       56.64      3.98 o 
   6  -3   5      941.58      926.42     28.39 o 
   7  -3   5        2.61        4.76      2.25 o 
   8  -3   5       42.78       44.46      5.24 o 
 -10  -2   5      169.70      179.28     25.12 o 
  -9  -2   5        0.08        1.62      1.58 o 
  -8  -2   5       21.60       20.61      2.03 o 
  -7  -2   5      677.39      705.99     17.81 o 
  -6  -2   5       25.28       22.05      1.43 o 
  -5  -2   5       83.19       84.48      2.60 o 
  -4  -2   5       74.58       87.27      3.10 o 
  -3  -2   5      629.74      615.48      8.58 o 
  -2  -2   5     2104.66     2148.19     26.20 o 
  -1  -2   5      848.73      821.32     11.98 o 
   0  -2   5       12.86       19.13      1.36 o 
   1  -2   5      219.88      201.67      4.04 o 
   2  -2   5     4706.26     4536.01     74.12 o 
   3  -2   5     1151.78     1160.64     21.69 o 
   4  -2   5      796.77      763.79     14.34 o 
   5  -2   5      160.13      180.89      4.81 o 
   6  -2   5      594.32      573.63     12.97 o 
   7  -2   5     1143.85     1151.89     27.10 o 
   8  -2   5       60.98       63.34      8.28 o 
   9  -2   5        1.90        4.27      3.86 o 
 -10  -1   5        2.33        3.02      1.85 o 
  -9  -1   5      400.60      381.25     22.08 o 
  -8  -1   5        0.43        2.24      1.37 o 
  -7  -1   5      110.83       95.75      5.24 o 
  -6  -1   5       17.77       21.87      1.58 o 
  -5  -1   5     2905.75     2834.46     43.74 o 
  -4  -1   5      897.77      937.16     13.53 o 
  -3  -1   5      592.41      610.50      8.52 o 
  -2  -1   5      503.43      512.40      6.12 o 
  -1  -1   5     1770.16     1856.98     20.23 o 
   0  -1   5     2728.41     2768.91     31.74 o 
   1  -1   5      502.12      555.90      7.09 o 
   2  -1   5      269.65      295.87      4.69 o 
   3  -1   5     2244.12     2235.61     26.82 o 
   4  -1   5      671.28      682.65      9.77 o 
   5  -1   5     2214.35     2212.96     37.33 o 
   6  -1   5      712.99      706.33     12.13 o 
   7  -1   5      139.73      131.80      4.37 o 
   8  -1   5      200.09      210.08      5.72 o 
   9  -1   5      145.47      137.23      7.09 o 
  -9   0   5       21.29       18.25      2.54 o 
  -8   0   5      570.50      530.62     22.63 o 
  -7   0   5      204.10      186.24      6.18 o 
  -6   0   5      253.04      262.49      5.85 o 
  -5   0   5       28.95       31.99      1.41 o 
  -4   0   5     2432.46     2482.16     31.88 o 
  -3   0   5      732.40      706.26      9.22 o 
  -2   0   5     1620.09     1665.26     19.60 o 
  -1   0   5      825.93      784.17      8.78 o 
   0   0   5     3883.02     4103.69     44.78 o 
   1   0   5     7467.30     7354.05    123.08 o 
   2   0   5     1679.14     1808.76     20.45 o 
   3   0   5       14.75       20.10      1.26 o 
   4   0   5     1523.74     1591.11     19.64 o 
   5   0   5     3020.37     3059.32     39.99 o 
   6   0   5     1136.13     1169.13     18.99 o 
   7   0   5       42.82       43.76      2.01 o 
   8   0   5      135.76      137.51      7.69 o 
   9   0   5       57.50       72.92      6.69 o 
  10   0   5      348.70      365.03     11.15 o 
  -9   1   5        8.54        7.81      2.04 o 
  -8   1   5      139.50      141.02      6.34 o 
  -7   1   5      173.68      174.32      5.27 o 
  -6   1   5     1328.31     1357.49     24.35 o 
  -5   1   5       67.70       74.69      2.52 o 
  -4   1   5      211.08      217.22      4.13 o 
  -3   1   5     2770.55     2830.25     35.93 o 
  -2   1   5     2214.79     2302.97     26.77 o 
  -1   1   5      987.31      959.85     12.61 o 
   0   1   5        6.19       11.14      1.53 o 
   1   1   5      569.27      542.69      6.58 o 
   2   1   5     5861.94     5963.90     71.43 o 
   3   1   5     1872.93     1835.95     22.56 o 
   4   1   5        2.10        2.40      0.46 o 
   5   1   5     1022.97     1097.13     14.62 o 
   6   1   5     1442.42     1393.03     21.41 o 
   7   1   5      336.77      340.84      7.04 o 
   8   1   5      565.16      551.77     12.24 o 
   9   1   5      359.86      347.89      9.80 o 
  10   1   5       13.12       12.94      1.93 o 
  -9   2   5       28.88       28.88      5.80 o 
  -8   2   5       11.91        8.94      1.99 o 
  -7   2   5      381.93      391.25     23.19 o 
  -6   2   5        1.88        5.75      2.53 o 
  -5   2   5     1152.32     1122.70     18.96 o 
  -4   2   5      203.45      238.60      4.83 o 
  -3   2   5       24.40       24.56      0.92 o 
  -2   2   5     1032.55      935.58     11.40 o 
  -1   2   5     9124.03     8432.76    110.33 o 
   0   2   5     2922.94     3097.99     34.20 o 
   1   2   5      585.28      607.57      7.53 o 
   2   2   5     5483.47     5687.93     80.58 o 
   3   2   5     2386.22     2398.65     29.36 o 
   4   2   5     5428.75     5488.68     65.70 o 
   5   2   5      752.76      800.86     10.71 o 
   6   2   5       99.99      119.97      2.72 o 
   7   2   5     2725.84     2769.10     46.56 o 
   8   2   5      382.29      380.31     10.15 o 
   9   2   5      298.99      301.44      8.83 o 
  10   2   5      112.68      100.10      4.56 o 
  11   2   5        8.44       10.44      1.85 o 
  -8   3   5       23.16       27.74      3.42 o 
  -7   3   5      187.29      194.13      6.22 o 
  -6   3   5       31.19       28.64      1.79 o 
  -5   3   5       73.35       67.25      2.26 o 
  -4   3   5     1683.82     1667.25     26.86 o 
  -3   3   5      814.42      838.72     12.78 o 
  -2   3   5      169.15      202.09      4.19 o 
  -1   3   5      132.47      115.55      2.65 o 
   0   3   5     7837.08     7570.57    108.47 o 
   1   3   5     1076.47     1072.83     13.21 o 
   2   3   5        1.51       11.41      0.54 o 
   3   3   5     2052.86     2082.86     24.46 o 
   4   3   5     1807.32     1787.54     20.14 o 
   5   3   5     3006.48     3001.48     34.81 o 
   6   3   5      156.51      159.74      3.27 o 
   7   3   5      369.16      375.11      8.65 o 
   8   3   5      793.68      740.11     15.47 o 
   9   3   5       97.74       98.75      4.26 o 
  10   3   5      467.13      480.07     12.81 o 
  11   3   5       12.16       17.82      2.19 o 
  -8   4   5        6.62        4.97      4.14 o 
  -7   4   5      260.96      266.07     16.56 o 
  -6   4   5       31.43       32.84      5.24 o 
  -5   4   5       49.26       62.65      6.35 o 
  -4   4   5      800.37      786.34     31.99 o 
  -3   4   5      339.74      335.36      5.72 o 
  -2   4   5     3318.56     3338.47     51.10 o 
  -1   4   5       22.93       28.65      1.23 o 
   0   4   5       92.89      113.59      2.59 o 
   1   4   5     4512.12     4603.71     71.53 o 
   2   4   5      959.20      935.79     12.39 o 
   3   4   5     2588.69     2825.40     36.10 o 
   4   4   5        2.01        5.33      0.40 o 
   5   4   5     1791.33     1830.93     24.69 o 
   6   4   5     1788.61     1827.68     27.97 o 
   7   4   5      355.24      354.24      7.86 o 
   8   4   5       18.46       15.51      1.38 o 
   9   4   5        1.45        5.97      3.82 o 
  10   4   5      252.01      242.18      7.60 o 
  11   4   5       43.10       47.69      3.25 o 
  -7   5   5        8.82        6.07      3.86 o 
  -6   5   5      361.10      364.88     19.87 o 
  -5   5   5      123.03      151.25     10.21 o 
  -4   5   5      319.12      346.00     12.29 o 
  -3   5   5      743.69      719.69     19.68 o 
  -2   5   5      540.18      513.78     12.57 o 
  -1   5   5     3382.73     3252.48     69.60 o 
   0   5   5      102.32      109.68      3.62 o 
   1   5   5      388.76      411.22      8.53 o 
   2   5   5     1428.54     1443.34     23.06 o 
   3   5   5     4950.36     4946.54     76.85 o 
   4   5   5      692.05      695.16     10.51 o 
   5   5   5       36.72       33.81      1.42 o 
   6   5   5     1309.46     1320.85     28.57 o 
   7   5   5      917.80      920.39     20.92 o 
   8   5   5     1148.02     1123.92     21.40 o 
   9   5   5      325.24      314.86      8.54 o 
  10   5   5       38.57       31.44      2.17 o 
  11   5   5      688.99      675.02     39.61 o 
  -7   6   5       41.80       37.26      6.35 o 
  -6   6   5        0.97        0.83      2.76 o 
  -5   6   5      465.51      476.94     23.18 o 
  -4   6   5      179.89      182.99     11.32 o 
  -3   6   5       32.54       41.07      4.11 o 
  -2   6   5       59.26       43.97      2.32 o 
  -1   6   5      684.15      657.73     18.32 o 
   0   6   5     2478.31     2378.74     60.87 o 
   1   6   5     1087.18     1122.55     22.55 o 
   2   6   5      296.06      298.92      7.88 o 
   3   6   5      878.97      904.62     15.57 o 
   4   6   5     3138.41     3098.61     63.32 o 
   5   6   5      221.97      233.50      8.47 o 
   6   6   5      619.38      599.78     19.02 o 
   7   6   5     1335.65     1361.50     30.84 o 
   8   6   5      312.92      299.06      9.94 o 
   9   6   5      595.51      583.79     21.94 o 
  10   6   5       14.44       18.49      4.69 o 
  11   6   5        9.27        5.92      2.76 o 
  -6   7   5        0.64        3.59      3.31 o 
  -5   7   5        0.73       -0.28      2.21 o 
  -4   7   5      301.88      299.19     16.01 o 
  -3   7   5      453.10      468.74     15.22 o 
  -2   7   5        0.88       -0.26      1.27 o 
  -1   7   5       46.61       42.73      3.46 o 
   0   7   5     1747.94     1661.80     53.12 o 
   1   7   5      474.65      484.12     16.76 o 
   2   7   5      766.29      790.01     17.10 o 
   3   7   5      165.51      178.43      5.93 o 
   4   7   5       22.85       32.12      1.64 o 
   5   7   5     1048.16     1001.74     29.17 o 
   6   7   5     1549.07     1502.97     43.15 o 
   7   7   5      145.18      143.25     10.21 o 
   8   7   5       96.87       85.01      8.00 o 
   9   7   5      250.12      226.88     14.35 o 
  10   7   5      359.57      331.21     19.32 o 
  11   7   5      130.19      141.04     11.87 o 
  -5   8   5        6.85        9.94      3.86 o 
  -4   8   5      113.16       85.29      7.45 o 
  -3   8   5       49.72       56.31      5.52 o 
  -2   8   5      442.10      405.45     18.77 o 
  -1   8   5      312.39      276.89     11.32 o 
   0   8   5       88.72       82.18      6.21 o 
   1   8   5      946.18      905.00     29.96 o 
   2   8   5       88.18       95.32      7.37 o 
   3   8   5      968.95     1040.42     28.98 o 
   4   8   5      130.63      141.40      5.93 o 
   5   8   5        3.32       13.80      3.31 o 
   6   8   5     1086.45     1138.19     33.25 o 
   7   8   5      657.85      659.93     29.53 o 
   8   8   5       46.28       46.37      6.07 o 
   9   8   5       25.48       25.39      4.97 o 
  10   8   5      246.80      248.13     16.01 o 
  -4   9   5      221.04      253.93     14.90 o 
  -3   9   5       91.59       82.53      7.18 o 
  -2   9   5        1.33       -0.28      1.66 o 
  -1   9   5      554.58      591.76     24.84 o 
   0   9   5      165.03      171.95      8.83 o 
   1   9   5       11.96       14.04      6.76 o 
   2   9   5        2.23        2.48      1.38 o 
   3   9   5      499.05      506.17     15.40 o 
   4   9   5      760.90      771.17     22.63 o 
   5   9   5      869.88      856.34     31.46 o 
   6   9   5      246.54      271.04     15.46 o 
   7   9   5      149.82      166.98     11.87 o 
   8   9   5      441.52      429.47     22.36 o 
   9   9   5      212.21      216.66     14.63 o 
  10   9   5       75.61       86.11      9.38 o 
  -2  10   5        9.21       11.04      3.04 o 
  -1  10   5       18.85       15.46      3.04 o 
   0  10   5      204.93      199.83     10.21 o 
   1  10   5      423.44      404.35     17.39 o 
   2  10   5       24.05       25.39      2.76 o 
   3  10   5       11.22       18.77      2.48 o 
   4  10   5      563.81      615.24     20.15 o 
   5  10   5      171.69      185.80     13.39 o 
   6  10   5      491.28      518.34     24.84 o 
   7  10   5       18.96       17.94      4.42 o 
   8  10   5       97.62       97.43      9.38 o 
   9  10   5      352.23      349.70     20.42 o 
   0  11   5       23.51       22.63      3.04 o 
   1  11   5        0.42        0.55      1.38 o 
   2  11   5      375.85      347.49     15.18 o 
   3  11   5        0.53        1.66      1.66 o 
   4  11   5       54.01       60.45      4.69 o 
   5  11   5      256.55      294.96     10.85 o 
   6  11   5       73.52       64.72      4.58 o 
   7  11   5      213.65      209.21     14.35 o 
   8  11   5       20.41       15.73      4.69 o 
   4  12   5       86.30      102.67      6.62 o 
  -4  -8   6      193.79      200.18     18.35 o 
  -3  -8   6      216.30      199.77     10.23 o 
  -2  -8   6       77.68       94.79      6.73 o 
  -1  -8   6       54.67       61.00      7.73 o 
   0  -8   6        1.90        0.55      3.04 o 
  -6  -7   6      241.06      243.30     11.21 o 
  -5  -7   6      219.36      248.24     11.10 o 
  -4  -7   6        2.22        6.21      2.54 o 
  -3  -7   6      130.81      118.77      7.30 o 
  -2  -7   6      186.85      177.71     14.35 o 
  -1  -7   6      174.93      192.93     13.25 o 
   0  -7   6      304.47      282.91     17.11 o 
   1  -7   6       81.33       79.49      8.56 o 
   2  -7   6       21.79       24.23      3.31 o 
   3  -7   6      369.85      356.49     19.32 o 
  -7  -6   6      154.65      152.46     16.42 o 
  -6  -6   6       75.81       83.95      9.11 o 
  -5  -6   6       83.90       90.53      6.04 o 
  -4  -6   6      361.25      398.53     14.73 o 
  -3  -6   6       21.67       24.46      3.32 o 
  -2  -6   6        0.25        1.24      1.76 o 
  -1  -6   6      201.14      198.22      9.17 o 
   0  -6   6       41.69       41.40      5.80 o 
   1  -6   6      389.12      386.96     20.98 o 
   2  -6   6       27.00       27.92      3.25 o 
   3  -6   6        1.06        1.78      1.70 o 
   4  -6   6      121.49      124.50      7.03 o 
  -8  -5   6      263.67      293.67     17.39 o 
  -7  -5   6       49.43       48.98      4.39 o 
  -6  -5   6      387.08      357.14     13.45 o 
  -5  -5   6       36.91       38.80      3.80 o 
  -4  -5   6       49.82       49.93      4.39 o 
  -3  -5   6      955.65      973.42     28.98 o 
  -2  -5   6      492.77      478.83     19.90 o 
  -1  -5   6      339.78      343.00     10.12 o 
   0  -5   6      294.34      288.85     10.69 o 
   1  -5   6      504.09      460.07     15.69 o 
   2  -5   6      869.68      809.14     24.67 o 
   3  -5   6       75.36       76.76      8.14 o 
   4  -5   6       18.10       15.07      2.71 o 
   5  -5   6       39.81       41.25      4.24 o 
   6  -5   6      264.79      284.97     12.34 o 
  -9  -4   6        6.54        5.51      2.43 o 
  -8  -4   6        1.22       -1.66      2.48 o 
  -7  -4   6      419.99      466.73     22.91 o 
  -6  -4   6      189.05      195.40      8.49 o 
  -5  -4   6      831.96      812.86     24.49 o 
  -4  -4   6        0.73        2.07      1.56 o 
  -3  -4   6     1438.71     1450.53     31.29 o 
  -2  -4   6      655.48      655.79     15.71 o 
  -1  -4   6      333.68      330.98      9.10 o 
   0  -4   6      342.78      352.38     11.24 o 
   1  -4   6      193.74      191.61      7.25 o 
   2  -4   6      761.10      750.57     18.90 o 
   3  -4   6      322.72      310.94     16.42 o 
   4  -4   6      755.81      718.15     22.81 o 
   5  -4   6      155.13      141.53      7.54 o 
   6  -4   6        3.75       10.24      2.90 o 
   7  -4   6      636.28      677.91     26.63 o 
  -9  -3   6      164.35      164.50     11.32 o 
  -8  -3   6       61.64       61.40      4.68 o 
  -7  -3   6       89.65       83.70      5.17 o 
  -6  -3   6      332.89      350.53     12.17 o 
  -5  -3   6      306.60      300.76      9.04 o 
  -4  -3   6      317.90      311.94      7.33 o 
  -3  -3   6      588.67      580.53     11.96 o 
  -2  -3   6      439.62      428.40      8.37 o 
  -1  -3   6      476.51      481.71     12.18 o 
   0  -3   6     2268.78     2283.53     48.70 o 
   1  -3   6      316.69      310.24     10.07 o 
   2  -3   6        9.20       17.60      1.91 o 
   3  -3   6      669.74      659.73     15.14 o 
   4  -3   6      582.94      545.39     18.03 o 
   5  -3   6      756.22      701.65     22.62 o 
   6  -3   6       20.29       22.61      3.22 o 
   7  -3   6       21.57       27.93      7.18 o 
   8  -3   6      179.47      192.31      9.82 o 
  -9  -2   6       17.14       20.69      4.00 o 
  -8  -2   6       81.09       84.85      4.58 o 
  -7  -2   6      311.86      305.81     12.62 o 
  -6  -2   6       82.82       77.80      3.40 o 
  -5  -2   6      114.11      121.88      3.10 o 
  -4  -2   6     2458.41     2462.81     36.02 o 
  -3  -2   6      134.98      147.31      3.27 o 
  -2  -2   6      947.36      995.32     14.48 o 
  -1  -2   6       78.61       68.23      1.47 o 
   0  -2   6      736.42      735.82     12.22 o 
   1  -2   6     2721.75     2753.53     42.00 o 
   2  -2   6      760.44      771.92     13.48 o 
   3  -2   6      769.82      770.52     15.18 o 
   4  -2   6     2028.79     1956.03     34.30 o 
   5  -2   6      843.18      785.37     16.94 o 
   6  -2   6      321.14      340.90     12.95 o 
   7  -2   6       25.19       34.44      3.89 o 
   8  -2   6       51.05       62.19      5.34 o 
  -9  -1   6        6.15        3.47      1.85 o 
  -8  -1   6       38.08       38.30      3.30 o 
  -7  -1   6      146.19      154.36      4.95 o 
  -6  -1   6      404.43      399.05     11.48 o 
  -5  -1   6       14.32       15.42      1.82 o 
  -4  -1   6      534.56      529.89      8.98 o 
  -3  -1   6     2584.11     2594.31     35.37 o 
  -2  -1   6     1187.24     1197.59     15.29 o 
  -1  -1   6     1558.64     1599.51     20.28 o 
   0  -1   6       51.55       68.54      1.62 o 
   1  -1   6     2294.85     2384.21     30.22 o 
   2  -1   6     1976.04     2012.19     24.09 o 
   3  -1   6     1738.80     1715.32     24.60 o 
   4  -1   6       25.57       29.63      1.36 o 
   5  -1   6      304.23      303.47      6.05 o 
   6  -1   6      600.22      621.64     11.94 o 
   7  -1   6      249.87      261.11      6.35 o 
   8  -1   6      130.49      130.48      5.64 o 
   9  -1   6       82.09       80.06      5.56 o 
  -9   0   6       56.92       46.54      3.89 o 
  -8   0   6       83.46       73.96      4.48 o 
  -7   0   6      168.50      179.85      6.23 o 
  -6   0   6      189.42      185.57      5.39 o 
  -5   0   6     1817.56     1863.23     28.08 o 
  -4   0   6      146.30      148.07      4.15 o 
  -3   0   6      194.21      211.70      3.70 o 
  -2   0   6     1506.85     1493.90     17.83 o 
  -1   0   6     2276.34     2283.22     28.17 o 
   0   0   6     2425.00     2473.02     28.65 o 
   1   0   6     1244.54     1287.94     16.70 o 
   2   0   6      695.04      722.10      9.81 o 
   3   0   6     2556.19     2755.44     32.93 o 
   4   0   6     2396.39     2356.21     32.00 o 
   5   0   6       19.13       22.51      1.32 o 
   6   0   6      181.90      182.93      4.30 o 
   7   0   6      875.78      895.30     17.33 o 
   8   0   6      303.19      294.45      8.56 o 
   9   0   6      401.18      379.04     10.49 o 
  10   0   6       13.45       14.42      1.86 o 
  -9   1   6      106.80      105.33     11.32 o 
  -8   1   6        0.62        3.17      1.76 o 
  -7   1   6       43.36       40.75      8.69 o 
  -6   1   6        0.05        0.63      1.00 o 
  -5   1   6      176.44      168.99      4.25 o 
  -4   1   6     1323.37     1312.82     18.83 o 
  -3   1   6     1478.26     1543.32     20.27 o 
  -2   1   6       11.49       18.16      1.02 o 
  -1   1   6      342.13      375.36      6.93 o 
   0   1   6     9794.57     9620.37    178.95 o 
   1   1   6     1250.03     1240.82     14.91 o 
   2   1   6     1062.03     1067.78     14.43 o 
   3   1   6      571.07      557.85      7.69 o 
   4   1   6     1973.69     1982.32     24.61 o 
   5   1   6     4443.83     4503.68     56.47 o 
   6   1   6      274.75      264.75      5.51 o 
   7   1   6        9.69       11.42      2.00 o 
   8   1   6      419.16      412.74     11.51 o 
   9   1   6      277.13      270.37      8.24 o 
  10   1   6      177.69      185.88      6.56 o 
  -8   2   6       47.51       54.29      3.77 o 
  -7   2   6      133.79      129.82      5.74 o 
  -6   2   6      490.91      474.21     11.98 o 
  -5   2   6       92.96       87.86      2.98 o 
  -4   2   6      474.28      473.16      8.90 o 
  -3   2   6      679.63      679.85     10.54 o 
  -2   2   6     3925.17     4083.01     49.16 o 
  -1   2   6        3.94        5.85      0.65 o 
   0   2   6      111.09      135.00      3.53 o 
   1   2   6     3561.70     3583.77     41.72 o 
   2   2   6     1425.46     1494.24     19.60 o 
   3   2   6     1888.36     1965.61     25.57 o 
   4   2   6      180.55      191.93      3.26 o 
   5   2   6     1452.96     1450.81     17.97 o 
   6   2   6     1704.87     1731.65     25.92 o 
   7   2   6      217.57      218.76      5.87 o 
   8   2   6       13.85       19.15      4.25 o 
   9   2   6       35.60       31.09      2.51 o 
  10   2   6      620.13      597.97     21.56 o 
  -8   3   6       11.15        9.38      3.31 o 
  -7   3   6       10.49        8.64      1.53 o 
  -6   3   6      631.81      623.63     18.70 o 
  -5   3   6       58.20       53.30      2.39 o 
  -4   3   6      435.28      432.50     10.37 o 
  -3   3   6      602.27      584.30     10.18 o 
  -2   3   6     1377.30     1415.22     21.65 o 
  -1   3   6     4391.66     4371.75     53.49 o 
   0   3   6       62.35       60.80      1.27 o 
   1   3   6        4.13        4.99      0.79 o 
   2   3   6     1700.10     1611.93     19.19 o 
   3   3   6     5242.63     5208.11     62.83 o 
   4   3   6     1766.26     1869.24     24.45 o 
   5   3   6       12.04       27.90      1.05 o 
   6   3   6      820.90      794.42     12.55 o 
   7   3   6       51.73       57.25      2.39 o 
   8   3   6     1254.84     1244.82     27.81 o 
   9   3   6       13.11       21.52      2.12 o 
  10   3   6       22.43       26.12      2.41 o 
  11   3   6      210.63      218.34     15.87 o 
  -7   4   6       18.12       28.98      5.80 o 
  -6   4   6       19.44       18.90      2.65 o 
  -5   4   6      781.19      774.13     18.29 o 
  -4   4   6      109.44      106.87      3.54 o 
  -3   4   6     1068.21     1077.92     16.99 o 
  -2   4   6      199.99      190.41      4.01 o 
  -1   4   6     1104.56     1105.80     17.47 o 
   0   4   6      576.68      557.97      9.73 o 
   1   4   6     2332.19     2472.47     34.00 o 
   2   4   6       11.69       12.39      0.62 o 
   3   4   6      523.77      569.37      7.47 o 
   4   4   6     3111.71     3114.12     37.45 o 
   5   4   6     1066.66     1090.27     16.52 o 
   6   4   6      332.71      336.06      6.84 o 
   7   4   6       67.12       69.71      3.08 o 
   8   4   6      463.68      465.81      9.30 o 
   9   4   6     1790.97     1762.34     38.36 o 
  10   4   6       31.42       36.68      2.72 o 
  11   4   6        1.34        0.55      1.27 o 
  -7   5   6       83.39       90.81      9.66 o 
  -6   5   6       13.71       26.22      4.97 o 
  -5   5   6       12.68       13.25      3.86 o 
  -4   5   6      593.94      587.07     26.50 o 
  -3   5   6      817.81      818.91     26.28 o 
  -2   5   6     1066.23     1072.60     28.13 o 
  -1   5   6      189.84      209.20      6.13 o 
   0   5   6     2955.07     2841.06     61.58 o 
   1   5   6     2306.92     2318.19     36.49 o 
   2   5   6     4018.47     4071.27     63.55 o 
   3   5   6       18.97       21.90      1.15 o 
   4   5   6        0.90        2.51      0.45 o 
   5   5   6     3079.46     3034.64     55.23 o 
   6   5   6      856.39      870.63     17.30 o 
   7   5   6      984.63      977.07     16.98 o 
   8   5   6       76.84       77.69      2.56 o 
   9   5   6      271.46      257.57      6.69 o 
  10   5   6      462.86      454.56     11.91 o 
  11   5   6      191.94      193.35      6.50 o 
  -6   6   6      132.34      146.56     11.59 o 
  -5   6   6        8.55        6.90      3.31 o 
  -4   6   6       27.08       17.94      3.59 o 
  -3   6   6       87.44       85.56      6.90 o 
  -2   6   6     1528.35     1475.67     37.63 o 
  -1   6   6       31.26       25.52      4.55 o 
   0   6   6      122.08      128.57      5.08 o 
   1   6   6     1315.99     1284.79     34.12 o 
   2   6   6      664.22      689.01     15.06 o 
   3   6   6     1128.39     1117.30     22.89 o 
   4   6   6      832.93      829.40     23.91 o 
   5   6   6      437.28      430.57     14.05 o 
   6   6   6     1503.11     1456.20     40.79 o 
   7   6   6     1050.04     1026.69     23.55 o 
   8   6   6      421.76      418.86     11.25 o 
   9   6   6        0.62        0.09      1.72 o 
  10   6   6      247.23      231.97      9.46 o 
  11   6   6      182.94      189.85      9.15 o 
  -5   7   6       16.22       26.22      4.69 o 
  -4   7   6       77.89       98.26      8.00 o 
  -3   7   6      147.80      158.70      9.94 o 
  -2   7   6        2.99        5.50      1.45 o 
  -1   7   6     2586.41     2408.05     76.21 o 
   0   7   6       13.69       14.22      1.63 o 
   1   7   6      467.85      453.26     13.15 o 
   2   7   6        1.06        3.79      1.55 o 
   3   7   6      244.25      252.70      7.00 o 
   4   7   6     1470.21     1528.71     34.96 o 
   5   7   6      788.15      782.16     19.11 o 
   6   7   6       58.73       62.49      3.27 o 
   7   7   6        9.98       11.04      2.35 o 
   8   7   6      885.57      856.03     26.35 o 
   9   7   6      200.40      163.67     11.87 o 
  10   7   6       65.89       67.90      7.73 o 
  -5   8   6       29.23       20.15      4.69 o 
  -4   8   6       68.27       52.99      6.07 o 
  -3   8   6      188.43      207.00     11.87 o 
  -2   8   6       13.46        9.38      2.76 o 
  -1   8   6       13.21        9.66      2.48 o 
   0   8   6      219.50      210.80      9.30 o 
   1   8   6      813.29      739.75     25.45 o 
   2   8   6      378.97      358.81     16.28 o 
   3   8   6      312.98      292.95      9.85 o 
   4   8   6     2196.89     2237.27     60.10 o 
   5   8   6      997.56      993.07     26.80 o 
   6   8   6      758.10      767.95     19.17 o 
   7   8   6       20.38       15.73      2.59 o 
   8   8   6       15.50       18.77      4.69 o 
   9   8   6      856.62      766.74     35.33 o 
  10   8   6      270.83      243.99     16.28 o 
  -3   9   6      113.27      101.85      8.00 o 
  -2   9   6      386.54      370.12     17.94 o 
  -1   9   6       28.68       32.84      3.86 o 
   0   9   6        0.27        2.76      1.66 o 
   1   9   6       94.52       91.63      6.07 o 
   2   9   6     1170.78     1201.45     47.20 o 
   3   9   6       18.00       22.91      3.04 o 
   4   9   6      179.53      164.28      7.31 o 
   5   9   6      412.82      441.05     14.62 o 
   6   9   6      229.67      237.39      7.50 o 
   7   9   6      730.01      752.17     23.42 o 
   8   9   6        4.73        3.04      3.04 o 
   9   9   6      101.82      104.05      9.66 o 
  10   9   6      126.13      134.14     11.32 o 
  -2  10   6       46.69       43.33      4.97 o 
  -1  10   6       61.16       63.76      5.52 o 
   0  10   6      198.93      179.40      9.66 o 
   1  10   6       60.14       60.17      4.69 o 
   2  10   6        2.47        1.38      1.66 o 
   3  10   6      950.19      964.37     38.64 o 
   4  10   6      215.28      186.30     10.21 o 
   5  10   6      111.22      118.29      5.89 o 
   6  10   6       55.78       55.70      4.17 o 
   7  10   6      334.83      341.60     12.86 o 
   8  10   6      315.44      300.76     12.17 o 
   9  10   6      177.44      179.96     13.52 o 
   0  11   6       86.70       76.18      5.80 o 
   1  11   6       51.55       56.86      4.69 o 
   2  11   6        0.21        0.00      1.38 o 
   3  11   6        6.04        3.04      1.93 o 
   4  11   6      159.22      173.33      9.66 o 
   5  11   6      370.90      372.06     17.66 o 
   6  11   6       12.57       10.85      2.39 o 
   7  11   6       31.79       41.82      3.91 o 
  -5  -7   7       67.53       69.00      5.74 o 
  -4  -7   7        0.30        1.13      2.43 o 
  -3  -7   7      105.37      106.64      7.11 o 
  -2  -7   7       43.94       46.74      6.35 o 
  -1  -7   7       23.87       28.15      5.52 o 
   0  -7   7       10.46       13.25      4.69 o 
   1  -7   7       20.51       26.50      5.52 o 
  -6  -6   7       10.66       10.58      2.91 o 
  -5  -6   7      387.94      429.63     18.22 o 
  -4  -6   7        3.44        1.54      2.04 o 
  -3  -6   7        1.95        0.83      1.95 o 
  -2  -6   7      367.41      366.68     14.15 o 
  -1  -6   7      681.57      631.50     29.81 o 
   0  -6   7       53.29       57.96      7.18 o 
   1  -6   7       23.84       27.05      5.52 o 
   2  -6   7       84.08       68.45      8.28 o 
   3  -6   7      151.92      145.59     14.35 o 
  -7  -5   7       76.11       76.26      5.82 o 
  -6  -5   7       95.97      109.49      6.82 o 
  -5  -5   7      303.16      299.70     12.10 o 
  -4  -5   7      278.20      287.03     11.61 o 
  -3  -5   7       21.33       24.55      3.41 o 
  -2  -5   7       18.79       16.45      3.12 o 
  -1  -5   7       22.93       16.01      4.14 o 
   0  -5   7      848.79      748.25     33.95 o 
   1  -5   7       98.35      112.61      9.66 o 
   2  -5   7       39.81       51.61      6.62 o 
   3  -5   7      308.52      296.81     12.02 o 
   4  -5   7      133.35      134.80      7.35 o 
   5  -5   7      413.99      410.37     29.95 o 
  -8  -4   7      103.05      109.29      6.60 o 
  -7  -4   7      103.59      102.96     12.56 o 
  -6  -4   7       26.13       27.95      3.50 o 
  -5  -4   7      110.28      121.22      6.73 o 
  -4  -4   7      628.39      649.44     29.26 o 
  -3  -4   7      426.18      421.14     14.93 o 
  -2  -4   7     1315.60     1220.16     35.22 o 
  -1  -4   7      313.65      323.76     17.11 o 
   0  -4   7      273.27      260.27     15.18 o 
   1  -4   7      776.72      747.98     33.40 o 
   2  -4   7      591.52      531.59     25.94 o 
   3  -4   7      104.13      102.68      9.52 o 
   4  -4   7      108.78      116.97      8.97 o 
   5  -4   7      129.41      132.25     20.15 o 
   6  -4   7      312.68      305.19     12.84 o 
  -8  -3   7        9.84        7.73      3.59 o 
  -7  -3   7       39.69       45.78      3.22 o 
  -6  -3   7      362.86      343.16     10.08 o 
  -5  -3   7        0.72        3.16      3.09 o 
  -4  -3   7        0.02        1.30      1.16 o 
  -3  -3   7      250.95      250.71     10.76 o 
  -2  -3   7       63.10       60.47      3.15 o 
  -1  -3   7     1580.26     1616.83     41.58 o 
   0  -3   7       25.10       21.76      4.48 o 
   1  -3   7       62.29       62.04      3.78 o 
   2  -3   7     1798.78     1623.19     64.59 o 
   3  -3   7     1027.65      965.18     28.98 o 
   4  -3   7        0.48        0.38      2.62 o 
   5  -3   7      149.05      149.82     16.15 o 
   6  -3   7      339.58      344.06     13.82 o 
   7  -3   7      107.40      115.25      7.42 o 
  -8  -2   7      169.12      135.63      6.03 o 
  -7  -2   7       65.77       76.32      6.07 o 
  -6  -2   7       20.96       20.46      1.68 o 
  -5  -2   7     1280.59     1270.17     24.30 o 
  -4  -2   7      680.99      689.53     12.77 o 
  -3  -2   7      221.16      240.15      5.16 o 
  -2  -2   7      677.63      685.02     11.06 o 
  -1  -2   7     1678.66     1672.05     26.99 o 
   0  -2   7     1346.84     1378.27     29.10 o 
   1  -2   7      799.16      816.21     18.24 o 
   2  -2   7      421.79      413.25     10.32 o 
   3  -2   7      560.18      545.38     13.06 o 
   4  -2   7      527.70      548.49     12.55 o 
   5  -2   7      171.57      160.74      7.86 o 
   6  -2   7       10.16       10.41      2.50 o 
   7  -2   7      361.94      377.53     14.99 o 
   8  -2   7       39.00       47.52      4.87 o 
  -8  -1   7       15.68       11.79      2.32 o 
  -7  -1   7      183.30      181.50      6.27 o 
  -6  -1   7       25.03       31.37      2.97 o 
  -5  -1   7       99.39       99.73      2.93 o 
  -4  -1   7      671.91      667.75     10.96 o 
  -3  -1   7      473.47      460.61      7.95 o 
  -2  -1   7      161.05      171.68      3.72 o 
  -1  -1   7      231.35      231.83      4.64 o 
   0  -1   7     2593.57     2595.42     38.71 o 
   1  -1   7     1637.16     1696.25     24.20 o 
   2  -1   7     1234.06     1254.99     20.56 o 
   3  -1   7      994.41     1001.68     15.24 o 
   4  -1   7      232.59      237.00      4.99 o 
   5  -1   7     1640.75     1666.50     28.71 o 
   6  -1   7      263.30      242.19      5.71 o 
   7  -1   7      203.55      189.64      5.20 o 
   8  -1   7      291.12      320.92     12.28 o 
  -8   0   7       38.06       46.65      3.69 o 
  -7   0   7      183.99      170.69      7.30 o 
  -6   0   7      498.33      509.99     13.02 o 
  -5   0   7      296.84      284.27      7.26 o 
  -4   0   7      300.95      306.31      5.45 o 
  -3   0   7      548.95      571.51      8.56 o 
  -2   0   7     4118.38     4178.01     57.75 o 
  -1   0   7      249.12      259.57      4.44 o 
   0   0   7       13.87       13.10      1.12 o 
   1   0   7     1750.09     1733.05     23.60 o 
   2   0   7     1405.52     1408.65     19.50 o 
   3   0   7     1594.66     1611.03     23.15 o 
   4   0   7       12.91       12.29      0.95 o 
   5   0   7      451.64      468.33      8.65 o 
   6   0   7     1081.20     1083.39     18.05 o 
   7   0   7      189.22      177.52      5.23 o 
   8   0   7       73.76       75.38      3.56 o 
   9   0   7       12.27       14.65      1.85 o 
  -8   1   7       13.25        8.00      2.15 o 
  -7   1   7        9.44       13.92      2.24 o 
  -6   1   7      418.42      392.94     10.71 o 
  -5   1   7      223.68      235.36      6.27 o 
  -4   1   7      574.21      580.74     10.04 o 
  -3   1   7     1107.90     1095.70     14.29 o 
  -2   1   7      992.18     1028.17     14.31 o 
  -1   1   7     4188.04     4241.43     48.58 o 
   0   1   7      296.60      323.98      4.93 o 
   1   1   7       65.52       74.69      1.81 o 
   2   1   7     2426.58     2468.24     31.30 o 
   3   1   7     4594.81     4630.45     57.75 o 
   4   1   7     1642.61     1674.10     24.19 o 
   5   1   7        8.42       11.09      0.82 o 
   6   1   7      233.52      246.66      5.31 o 
   7   1   7      731.48      756.17     16.03 o 
   8   1   7      878.12      872.93     20.67 o 
   9   1   7       17.55       19.33      2.19 o 
  10   1   7        0.21       -0.19      1.26 o 
  -8   2   7      267.09      255.46     17.11 o 
  -7   2   7        4.73        5.03      1.65 o 
  -6   2   7        0.60        0.74      1.45 o 
  -5   2   7      384.14      388.44      8.35 o 
  -4   2   7      532.14      559.77      9.87 o 
  -3   2   7     1380.72     1342.10     19.84 o 
  -2   2   7      457.54      464.65      6.62 o 
  -1   2   7      334.35      325.40      5.75 o 
   0   2   7     1036.00      955.18     13.20 o 
   1   2   7     2415.21     2446.04     30.91 o 
   2   2   7       51.12       52.23      1.54 o 
   3   2   7      539.50      586.70      8.55 o 
   4   2   7     2172.35     2142.86     28.15 o 
   5   2   7       28.01       35.82      1.54 o 
   6   2   7      464.65      457.93      8.64 o 
   7   2   7       59.26       54.80      2.57 o 
   8   2   7      236.28      229.70      9.06 o 
   9   2   7      833.97      814.36     19.63 o 
  10   2   7        2.17        2.23      1.48 o 
  -8   3   7        2.33        0.00      2.21 o 
  -7   3   7      268.89      257.71      9.52 o 
  -6   3   7       23.37       22.46      2.58 o 
  -5   3   7        3.65        4.79      1.13 o 
  -4   3   7      872.29      834.16     14.37 o 
  -3   3   7      812.48      842.71     13.82 o 
  -2   3   7      704.54      674.42     11.14 o 
  -1   3   7      177.44      213.06      3.67 o 
   0   3   7      539.84      552.77      8.84 o 
   1   3   7     1491.28     1532.02     19.67 o 
   2   3   7     6403.81     6502.85     82.02 o 
   3   3   7      154.03      171.55      3.18 o 
   4   3   7       26.16       29.35      1.35 o 
   5   3   7      725.70      735.52     10.87 o 
   6   3   7     1623.85     1629.20     27.52 o 
   7   3   7     1463.81     1437.36     27.31 o 
   8   3   7        6.29        6.09      1.26 o 
   9   3   7       80.18       75.95      3.88 o 
  10   3   7      334.94      327.76     12.46 o 
  -7   4   7       95.42       96.97      6.22 o 
  -6   4   7       70.54       74.76      5.03 o 
  -5   4   7      390.95      404.70     13.83 o 
  -4   4   7       68.22       72.75      5.24 o 
  -3   4   7      305.72      296.43      6.15 o 
  -2   4   7     1364.33     1344.68     23.15 o 
  -1   4   7      898.98      899.10     14.16 o 
   0   4   7     1028.06     1061.53     15.11 o 
   1   4   7     3370.16     3379.15     48.89 o 
   2   4   7      159.73      161.98      3.26 o 
   3   4   7     3738.88     3698.90     52.02 o 
   4   4   7      272.43      265.81      4.48 o 
   5   4   7       11.99       12.57      1.09 o 
   6   4   7      937.14      989.33     17.35 o 
   7   4   7     2257.33     2170.32     36.12 o 
   8   4   7      605.19      608.56     11.82 o 
   9   4   7       15.68       22.84      2.21 o 
  10   4   7      178.68      175.97      9.60 o 
  -7   5   7        0.23        4.42      4.14 o 
  -6   5   7      303.09      323.48     18.77 o 
  -5   5   7       38.92       36.16      5.52 o 
  -4   5   7      604.40      586.24     26.77 o 
  -3   5   7        5.27        6.62      1.42 o 
  -2   5   7      274.89      275.64      7.17 o 
  -1   5   7     1295.49     1220.01     23.58 o 
   0   5   7      569.06      590.76     10.74 o 
   1   5   7     1718.23     1759.92     26.57 o 
   2   5   7       22.67       21.34      1.31 o 
   3   5   7     1676.91     1710.44     23.37 o 
   4   5   7     2055.59     2050.68     35.25 o 
   5   5   7     1278.07     1280.12     24.48 o 
   6   5   7        2.49        5.97      0.90 o 
   7   5   7      201.15      203.38      4.76 o 
   8   5   7      805.15      787.63     16.26 o 
   9   5   7      275.55      266.28      7.02 o 
  10   5   7       90.21       97.21      4.20 o 
  -6   6   7       47.36       56.86      7.18 o 
  -5   6   7       11.45        9.66      3.59 o 
  -4   6   7       91.58       84.46      7.18 o 
  -3   6   7      677.92      653.58     28.98 o 
  -2   6   7        2.30        0.96      1.58 o 
  -1   6   7       66.07       65.96      3.47 o 
   0   6   7      956.63      887.15     35.88 o 
   1   6   7       65.43       68.24      5.22 o 
   2   6   7     1342.93     1360.95     27.62 o 
   3   6   7       98.61      101.16      3.75 o 
   4   6   7     2088.60     2104.52     49.13 o 
   5   6   7      254.70      294.16      8.93 o 
   6   6   7     2352.98     2259.01     48.87 o 
   7   6   7       29.09       26.86      2.06 o 
   8   6   7       49.82       50.10      3.03 o 
   9   6   7      876.79      824.29     20.81 o 
  10   6   7      271.04      250.24      8.86 o 
  -5   7   7       89.88       87.77      8.56 o 
  -4   7   7        4.81        6.07      3.04 o 
  -3   7   7      381.03      346.11     17.66 o 
  -2   7   7       10.36       16.01      3.04 o 
  -1   7   7      557.84      537.70     19.93 o 
   0   7   7      285.76      278.00     14.08 o 
   1   7   7      107.02      106.71      5.85 o 
   2   7   7     2530.51     2576.05     80.72 o 
   3   7   7      672.38      685.77     20.19 o 
   4   7   7      268.35      266.08      9.56 o 
   5   7   7      468.55      493.05     15.80 o 
   6   7   7      222.75      234.53      9.36 o 
   7   7   7     1244.98     1188.94     34.74 o 
   8   7   7      134.98      117.26      6.63 o 
   9   7   7        3.82        2.48      2.90 o 
  10   7   7      358.75      355.77     14.24 o 
  -4   8   7       53.56       49.96      6.35 o 
  -3   8   7        1.15        0.55      2.21 o 
  -2   8   7      352.29      320.17     16.01 o 
  -1   8   7      156.17      154.56      9.38 o 
   0   8   7      592.66      541.91     20.02 o 
   1   8   7        1.88        2.97      1.70 o 
   2   8   7       79.42       87.49      6.07 o 
   3   8   7     1875.53     1874.63     72.59 o 
   4   8   7      217.49      238.96     10.21 o 
   5   8   7     1012.44      979.01     31.19 o 
   6   8   7      109.37      120.57      6.24 o 
   7   8   7      958.37      887.15     31.46 o 
   8   8   7      531.42      502.83     17.37 o 
   9   8   7      207.76      202.32      9.56 o 
  10   8   7        0.39        0.16      1.85 o 
  -3   9   7        1.76        2.48      2.48 o 
  -2   9   7      113.48       96.60      7.73 o 
  -1   9   7      170.20      150.42      9.38 o 
   0   9   7      184.70      171.95      9.66 o 
   1   9   7      470.86      485.77     21.25 o 
   2   9   7       40.60       40.57      4.14 o 
   3   9   7       27.25       24.29      3.59 o 
   4   9   7      641.22      646.13     27.88 o 
   5   9   7      525.62      555.81     18.63 o 
   6   9   7       97.31       93.08      5.45 o 
   7   9   7       14.53       13.91      2.59 o 
   8   9   7      458.18      464.68     16.39 o 
   9   9   7      175.62      191.50      9.34 o 
  -1  10   7        7.25       11.04      2.76 o 
   0  10   7       29.86       27.88      3.59 o 
   1  10   7       65.06       58.24      5.24 o 
   2  10   7      232.92      221.08     11.59 o 
   3  10   7      257.22      245.92     12.70 o 
   4  10   7        3.13        3.04      1.93 o 
   5  10   7      218.81      227.71     12.42 o 
   6  10   7      708.37      697.72     21.95 o 
   7  10   7       51.19       45.94      5.38 o 
   8  10   7       50.21       51.03      5.52 o 
   1  11   7       47.55       49.68      4.69 o 
   2  11   7      327.81      359.36     16.84 o 
   3  11   7      136.36      149.87      8.83 o 
   4  11   7      330.61      380.34     17.94 o 
   5  11   7      103.73      117.58      8.28 o 
   6  11   7        3.10        2.48      2.21 o 
   7  11   7      406.45      425.84     20.70 o 
  -4  -6   8      112.49      112.90      7.50 o 
  -3  -6   8      183.24      187.06      9.56 o 
  -2  -6   8      267.33      261.38     16.56 o 
  -1  -6   8        1.07        0.55      3.31 o 
   0  -6   8        4.97        8.83      4.42 o 
   1  -6   8      759.23      773.37     36.43 o 
  -6  -5   8      289.36      325.61     31.19 o 
  -5  -5   8        0.44        1.35      2.12 o 
  -4  -5   8       89.43       93.85      6.34 o 
  -3  -5   8      276.68      265.76     11.41 o 
  -2  -5   8      306.21      301.53     12.39 o 
  -1  -5   8      116.80      113.99      9.66 o 
   0  -5   8        0.12        2.48      3.04 o 
   1  -5   8        3.64        4.69      3.31 o 
   2  -5   8      343.27      319.89     19.32 o 
   3  -5   8      169.47      149.60     12.42 o 
   4  -5   8       68.96       65.96      5.42 o 
  -7  -4   8       62.80       76.98     13.25 o 
  -6  -4   8        6.45       10.13      2.54 o 
  -5  -4   8      307.95      345.40     13.16 o 
  -4  -4   8       55.22       51.16      4.49 o 
  -3  -4   8      276.61      276.07     11.31 o 
  -2  -4   8       96.19       92.09      6.76 o 
  -1  -4   8      402.57      360.46     19.32 o 
   0  -4   8     1375.65     1245.34     51.89 o 
   1  -4   8      190.11      184.37     12.70 o 
   2  -4   8      113.44      103.78      9.66 o 
   3  -4   8      253.20      252.27     16.56 o 
   4  -4   8      489.13      494.58     17.82 o 
   5  -4   8        6.75        7.89      2.65 o 
  -7  -3   8      261.76      262.48     14.90 o 
  -6  -3   8        7.87       17.68      3.05 o 
  -5  -3   8        1.24        0.99      1.36 o 
  -4  -3   8      498.04      499.44     16.69 o 
  -3  -3   8      667.05      641.50     20.49 o 
  -2  -3   8        0.59        0.97      2.21 o 
  -1  -3   8        0.33        1.10      2.21 o 
   0  -3   8      908.77      807.87     35.33 o 
   1  -3   8      808.00      759.84     33.67 o 
   2  -3   8       95.12       99.36      9.11 o 
   3  -3   8       26.56       20.42      4.69 o 
   4  -3   8       90.18      103.05      6.36 o 
   5  -3   8      737.59      690.91     23.19 o 
   6  -3   8       83.56       99.10      7.04 o 
  -7  -2   8       48.27       48.03      4.69 o 
  -6  -2   8      375.10      381.81     11.93 o 
  -5  -2   8       49.93       46.81      4.46 o 
  -4  -2   8        1.60        2.29      0.96 o 
  -3  -2   8      289.71      295.17      7.53 o 
  -2  -2   8     2017.99     2108.29     44.16 o 
  -1  -2   8      196.77      196.81      7.74 o 
   0  -2   8      128.15      126.63      5.77 o 
   1  -2   8     1585.83     1571.27     73.42 o 
   2  -2   8      277.13      273.97     10.08 o 
   3  -2   8      758.94      777.84     22.79 o 
   4  -2   8        2.39        0.54      1.79 o 
   5  -2   8        3.41        3.63      2.04 o 
   6  -2   8      401.18      410.44     15.55 o 
   7  -2   8       89.57       87.06     12.97 o 
  -8  -1   8       24.28       18.62      3.73 o 
  -7  -1   8       17.43       24.02      3.17 o 
  -6  -1   8      346.70      337.08      9.60 o 
  -5  -1   8      268.21      267.94      7.95 o 
  -4  -1   8      590.67      570.93     10.89 o 
  -3  -1   8      226.70      223.24      4.87 o 
  -2  -1   8      269.43      278.46      5.89 o 
  -1  -1   8     2495.45     2483.01     39.45 o 
   0  -1   8      457.23      469.57      8.83 o 
   1  -1   8       67.49       75.78      4.12 o 
   2  -1   8      309.57      308.10      6.29 o 
   3  -1   8     1381.83     1413.47     26.08 o 
   4  -1   8     1230.10     1228.31     25.30 o 
   5  -1   8      156.25      152.13      3.63 o 
   6  -1   8       62.32       60.73      3.66 o 
   7  -1   8      227.96      218.66      9.90 o 
   8  -1   8      325.81      318.11     12.60 o 
  -8   0   8      105.11      114.92      5.93 o 
  -7   0   8       43.07       35.22      3.30 o 
  -6   0   8       25.83       24.76      2.35 o 
  -5   0   8      631.20      633.85     15.56 o 
  -4   0   8      462.75      464.92     22.66 o 
  -3   0   8     1045.84     1067.74     24.19 o 
  -2   0   8      187.48      187.55      4.40 o 
  -1   0   8       44.17       45.69      1.84 o 
   0   0   8     2733.45     2762.11     41.38 o 
   1   0   8     1788.66     1814.66     25.53 o 
   2   0   8       28.83       33.28      1.63 o 
   3   0   8      304.18      307.69      6.31 o 
   4   0   8     1665.33     1670.44     27.36 o 
   5   0   8      453.19      446.89      8.33 o 
   6   0   8      430.23      423.14      9.78 o 
   7   0   8       71.29       74.80      5.46 o 
   8   0   8      181.46      190.66      6.36 o 
  -7   1   8      189.11      203.32      9.66 o 
  -6   1   8       91.50       82.53      4.87 o 
  -5   1   8       30.94       28.10      2.32 o 
  -4   1   8      714.43      713.28     14.04 o 
  -3   1   8      814.03      786.67     13.36 o 
  -2   1   8      657.50      649.34     10.33 o 
  -1   1   8      159.69      181.01      3.73 o 
   0   1   8      516.55      522.94      7.44 o 
   1   1   8     1533.46     1590.67     21.52 o 
   2   1   8     2663.53     2691.13     37.91 o 
   3   1   8       90.39       85.57      2.32 o 
   4   1   8      234.90      235.62      5.15 o 
   5   1   8      842.36      860.35     15.13 o 
   6   1   8      769.92      784.33     14.67 o 
   7   1   8      719.07      707.14     14.83 o 
   8   1   8       28.13       33.29      2.60 o 
   9   1   8       44.59       39.18      2.85 o 
  -7   2   8       17.97       20.05      2.76 o 
  -6   2   8      323.31      313.65     11.87 o 
  -5   2   8      191.49      180.48     11.18 o 
  -4   2   8       20.47       18.46      1.63 o 
  -3   2   8       31.62       32.80      1.74 o 
  -2   2   8      587.47      589.09     10.18 o 
  -1   2   8     1258.20     1244.23     16.05 o 
   0   2   8     1070.38     1128.38     15.68 o 
   1   2   8      647.57      632.38      8.98 o 
   2   2   8      771.31      781.11     10.86 o 
   3   2   8     2199.40     2230.32     28.56 o 
   4   2   8      285.69      280.57      4.94 o 
   5   2   8      351.40      332.76      6.07 o 
   6   2   8      541.44      530.02     11.49 o 
   7   2   8      797.09      799.49     16.44 o 
   8   2   8      278.77      263.78      8.15 o 
   9   2   8       50.99       54.75      3.39 o 
  -7   3   8       58.29       55.23      5.52 o 
  -6   3   8       20.73       23.78      2.48 o 
  -5   3   8      298.43      288.16      8.46 o 
  -4   3   8      932.06      902.65     18.05 o 
  -3   3   8       30.71       37.06      3.48 o 
  -2   3   8       45.88       60.06      3.82 o 
  -1   3   8     2334.08     2356.92     35.54 o 
   0   3   8      774.71      793.04     11.96 o 
   1   3   8     1497.67     1482.35     19.37 o 
   2   3   8       76.07       82.05      1.99 o 
   3   3   8        2.81        6.40      0.80 o 
   4   3   8     2613.64     2739.40     38.74 o 
   5   3   8     2812.66     2692.92     41.74 o 
   6   3   8       23.34       25.80      1.72 o 
   7   3   8       95.32       95.61      3.50 o 
   8   3   8     1122.82     1131.22     25.91 o 
   9   3   8      267.39      267.09      8.38 o 
  10   3   8      201.22      205.16      9.52 o 
  -7   4   8        1.27        3.59      3.04 o 
  -6   4   8       71.59       84.34      5.64 o 
  -5   4   8      243.85      219.67      9.20 o 
  -4   4   8      217.36      218.22      6.21 o 
  -3   4   8      950.30      934.59     18.16 o 
  -2   4   8      123.72      132.39      3.32 o 
  -1   4   8       11.00       10.39      0.93 o 
   0   4   8      693.98      664.05     11.03 o 
   1   4   8     3112.33     3110.75     42.61 o 
   2   4   8     1988.61     1985.75     29.61 o 
   3   4   8       16.41       17.14      1.61 o 
   4   4   8      665.46      691.72     11.83 o 
   5   4   8     1282.91     1276.73     20.67 o 
   6   4   8     1899.83     1912.47     32.07 o 
   7   4   8       23.21       23.86      1.64 o 
   8   4   8        2.27        1.99      1.23 o 
   9   4   8      729.06      695.26     17.23 o 
  10   4   8      215.16      206.22      7.62 o 
  -6   5   8       60.32       70.11      8.28 o 
  -5   5   8      172.17      163.67     12.14 o 
  -4   5   8      241.73      216.11     12.97 o 
  -3   5   8       72.17       72.63      3.97 o 
  -2   5   8      413.76      388.15     12.38 o 
  -1   5   8       71.64       81.55      3.12 o 
   0   5   8       12.52       11.96      1.09 o 
   1   5   8        6.04       11.69      1.17 o 
   2   5   8     2167.67     2234.27     36.30 o 
   3   5   8      527.43      562.35     10.40 o 
   4   5   8      875.24      855.52     15.90 o 
   5   5   8      589.93      612.40     11.17 o 
   6   5   8      425.79      436.06      9.06 o 
   7   5   8     1962.60     1899.99     31.86 o 
   8   5   8       70.62       73.87      3.07 o 
   9   5   8        7.54        5.15      1.45 o 
  10   5   8      193.44      189.66      6.43 o 
  -5   6   8      255.84      265.24     16.56 o 
  -4   6   8        9.77       19.32      4.14 o 
  -3   6   8       30.11       36.71      4.97 o 
  -2   6   8       18.16       17.94      3.59 o 
  -1   6   8      246.46      238.27     10.74 o 
   0   6   8     3002.92     2973.13     93.90 o 
   1   6   8       82.91       77.57      5.00 o 
   2   6   8      300.61      283.61     14.90 o 
   3   6   8     1070.65     1097.83     31.01 o 
   4   6   8      720.17      717.25     16.72 o 
   5   6   8     1369.42     1330.87     29.70 o 
   6   6   8       44.88       57.60      2.95 o 
   7   6   8      238.79      244.28      6.47 o 
   8   6   8      912.69      908.80     22.24 o 
   9   6   8      410.21      407.22     12.10 o 
  10   6   8        8.80        7.14      2.50 o 
  -4   7   8      130.14      128.34      9.66 o 
  -3   7   8       29.56       28.15      4.69 o 
  -2   7   8      174.95      183.54     11.04 o 
  -1   7   8      247.34      204.80     11.59 o 
   0   7   8      136.52      139.45      7.56 o 
   1   7   8     1910.98     1906.83     60.86 o 
   2   7   8       12.87       11.87      2.76 o 
   3   7   8       17.87       17.94      3.31 o 
   4   7   8      859.00      908.31     26.43 o 
   5   7   8     1850.73     1770.65     48.98 o 
   6   7   8      593.42      528.64     17.47 o 
   7   7   8        2.63        2.83      1.85 o 
   8   7   8      441.02      406.59     15.12 o 
   9   7   8      287.70      283.77     12.10 o 
  10   7   8      314.63      316.01     13.46 o 
  -4   8   8        0.11       -0.28      2.76 o 
  -3   8   8      170.56      142.97     10.21 o 
  -2   8   8      235.59      247.58     13.80 o 
  -1   8   8      225.59      209.49     12.14 o 
   0   8   8       96.78       78.11      6.35 o 
   1   8   8      321.72      322.93     15.73 o 
   2   8   8      705.74      666.83     28.70 o 
   3   8   8      496.15      510.89     23.18 o 
   4   8   8        7.97        7.73      2.48 o 
   5   8   8      136.80      146.89      7.02 o 
   6   8   8      964.51      947.12     28.30 o 
   7   8   8      159.26      143.59      7.32 o 
   8   8   8      279.07      279.79     11.51 o 
   9   8   8      382.33      400.89     22.36 o 
  -2   9   8       62.36       59.07      6.07 o 
  -1   9   8       78.59       77.01      6.62 o 
   0   9   8       94.29       94.39      7.18 o 
   1   9   8        0.87        3.04      2.21 o 
   2   9   8      254.88      226.05     12.42 o 
   3   9   8      518.29      551.46     24.56 o 
   4   9   8      836.50      837.68     35.60 o 
   5   9   8       14.07       15.73      3.59 o 
   6   9   8       47.94       50.31      4.08 o 
   7   9   8      765.54      768.22     24.20 o 
   8   9   8      229.34      226.67     10.14 o 
   9   9   8      141.70      143.47      8.08 o 
  -1  10   8       15.67       22.08      3.86 o 
   0  10   8      381.02      353.56     17.39 o 
   1  10   8      134.00      113.16      8.00 o 
   2  10   8       62.23       68.45      5.80 o 
   3  10   8      368.62      363.22     17.66 o 
   4  10   8       52.87       57.96      5.52 o 
   5  10   8      459.25      456.24     21.80 o 
   6  10   8        1.90        6.35      2.76 o 
   7  10   8        0.75        3.34      1.79 o 
   8  10   8      206.48      224.52     11.73 o 
   2  11   8      122.94      142.70      9.11 o 
   3  11   8       37.87       33.12      4.42 o 
   4  11   8       47.25       44.71      4.97 o 
   5  11   8       92.24       93.01      7.45 o 
   6  11   8      331.44      332.31     17.66 o 
  -4  -5   9      381.17      384.21     14.92 o 
  -3  -5   9       90.38      113.44      9.94 o 
  -2  -5   9      205.92      198.45     13.80 o 
  -1  -5   9        0.43       -1.38      2.48 o 
   0  -5   9      692.75      619.08     30.64 o 
   1  -5   9      118.95      122.27     11.04 o 
   2  -5   9      181.44      178.30     14.08 o 
  -5  -4   9       68.70       56.37      5.06 o 
  -4  -4   9        0.30        2.20      2.24 o 
  -3  -4   9       67.55       65.87      5.26 o 
  -2  -4   9      422.54      401.04     21.25 o 
  -1  -4   9      106.63      103.78      9.66 o 
   0  -4   9       19.22       16.56      4.42 o 
   1  -4   9      328.69      300.57     17.94 o 
   2  -4   9      162.87      145.18     12.14 o 
   3  -4   9      285.38      295.88     18.77 o 
   4  -4   9        9.58        4.42      4.14 o 
  -6  -3   9       81.83       83.91      7.73 o 
  -5  -3   9      361.92      318.75     12.47 o 
  -4  -3   9      319.74      328.01     12.59 o 
  -3  -3   9       26.08       29.46      3.50 o 
  -2  -3   9       79.07       78.39      7.73 o 
  -1  -3   9     1888.74     1821.09     72.04 o 
   0  -3   9        8.93       10.21      3.59 o 
   1  -3   9      206.31      195.96     13.25 o 
   2  -3   9      117.47      114.27     10.49 o 
   3  -3   9      220.04      214.73     14.90 o 
   4  -3   9      269.59      262.21     17.39 o 
   5  -3   9       57.90       51.06      8.00 o 
  -6  -2   9       20.30       18.42      1.95 o 
  -5  -2   9      112.99      120.14     10.07 o 
  -4  -2   9      172.64      164.22      4.67 o 
  -3  -2   9      491.27      500.75     14.75 o 
  -2  -2   9        0.11        3.31      2.35 o 
  -1  -2   9       82.38       75.27      5.24 o 
   0  -2   9      704.08      687.51     20.62 o 
   1  -2   9      400.63      381.15     12.97 o 
   2  -2   9      313.95      314.27     11.41 o 
   3  -2   9       15.89       17.66      4.69 o 
   4  -2   9      637.48      577.13     29.26 o 
   5  -2   9      270.48      258.34     17.39 o 
   6  -2   9      222.22      211.66     10.45 o 
  -7  -1   9      313.29      297.86     10.73 o 
  -6  -1   9      183.17      185.02     16.28 o 
  -5  -1   9       45.02       43.67      3.25 o 
  -4  -1   9      520.44      530.10     15.64 o 
  -3  -1   9      308.58      304.02      9.79 o 
  -2  -1   9     1356.74     1353.21     32.78 o 
  -1  -1   9      329.45      332.30      8.71 o 
   0  -1   9      107.82      105.91      4.99 o 
   1  -1   9      857.79      858.11     19.47 o 
   2  -1   9     1541.38     1527.55     32.92 o 
   3  -1   9       98.56      102.26      3.81 o 
   4  -1   9       98.14      102.75      3.72 o 
   5  -1   9      514.12      529.68     17.50 o 
   6  -1   9      200.63      209.97      9.68 o 
   7  -1   9      351.61      361.97     13.66 o 
  -7   0   9       33.14       32.25      3.30 o 
  -6   0   9      160.89      144.59      6.68 o 
  -5   0   9      143.04      144.55      6.42 o 
  -4   0   9        2.73        3.03      1.14 o 
  -3   0   9      104.23      112.11      3.89 o 
  -2   0   9      958.12      912.71     16.63 o 
  -1   0   9      614.89      640.96     12.12 o 
   0   0   9      410.70      418.40      8.18 o 
   1   0   9      714.72      697.11     12.53 o 
   2   0   9      237.89      242.49      4.83 o 
   3   0   9     1450.05     1441.22     24.06 o 
   4   0   9      421.15      421.06      9.06 o 
   5   0   9      197.58      188.21      5.70 o 
   6   0   9      738.73      775.19     18.48 o 
   7   0   9      306.07      310.23      8.95 o 
   8   0   9      211.59      220.99     10.13 o 
  -7   1   9       56.47       52.59      4.69 o 
  -6   1   9      184.95      191.89      7.99 o 
  -5   1   9      112.19      106.23      5.45 o 
  -4   1   9      228.77      239.42      7.41 o 
  -3   1   9      326.20      293.85      8.42 o 
  -2   1   9      192.68      191.09      6.32 o 
  -1   1   9     1483.00     1484.61     24.49 o 
   0   1   9      538.68      539.25      8.77 o 
   1   1   9      650.07      670.30     12.02 o 
   2   1   9        4.28        7.69      1.35 o 
   3   1   9        1.85        6.02      2.14 o 
   4   1   9     1063.35     1028.00     17.75 o 
   5   1   9      424.59      432.11      8.98 o 
   6   1   9      132.45      126.26      4.31 o 
   7   1   9       18.63       17.01      1.80 o 
   8   1   9      185.46      183.95      6.53 o 
  -6   2   9      101.61       98.15      9.52 o 
  -5   2   9       65.10       66.34      4.97 o 
  -4   2   9      108.17      104.96      4.42 o 
  -3   2   9     1197.18     1187.98     22.05 o 
  -2   2   9       69.64       82.50      3.02 o 
  -1   2   9      134.24      133.21      3.15 o 
   0   2   9     1188.20     1212.68     16.96 o 
   1   2   9      663.42      681.55     10.20 o 
   2   2   9     1609.78     1691.58     24.64 o 
   3   2   9     1754.10     1761.95     25.59 o 
   4   2   9      491.53      487.93      8.31 o 
   5   2   9     1541.91     1552.56     29.44 o 
   6   2   9     1482.12     1463.20     28.05 o 
   7   2   9       94.55       88.75      4.09 o 
   8   2   9       70.46       77.19      4.14 o 
   9   2   9      372.32      373.87     10.90 o 
  -6   3   9      106.16      126.86      9.66 o 
  -5   3   9      123.89      108.26      5.34 o 
  -4   3   9       19.84       20.69      2.32 o 
  -3   3   9      196.21      200.00      7.74 o 
  -2   3   9     1017.96      996.76     16.29 o 
  -1   3   9      544.72      563.12      9.91 o 
   0   3   9      285.73      289.95      5.84 o 
   1   3   9      358.71      356.11      6.29 o 
   2   3   9     1837.95     1870.26     26.72 o 
   3   3   9      665.06      643.16     11.02 o 
   4   3   9      558.98      569.44      9.65 o 
   5   3   9      152.04      164.68      4.59 o 
   6   3   9      399.02      410.92      9.50 o 
   7   3   9     1456.62     1414.92     31.66 o 
   8   3   9      143.65      138.78      6.88 o 
   9   3   9       26.82       28.44      2.65 o 
  -6   4   9      195.97      194.58     11.59 o 
  -5   4   9      155.21      132.48      9.11 o 
  -4   4   9       16.40       20.57      2.24 o 
  -3   4   9        7.74        4.69      1.21 o 
  -2   4   9       68.47       71.64      2.50 o 
  -1   4   9      612.27      600.79     11.87 o 
   0   4   9     1889.07     1890.61     29.04 o 
   1   4   9       22.77       29.07      2.14 o 
   2   4   9      255.50      262.83      4.90 o 
   3   4   9     3116.77     3159.23     50.71 o 
   4   4   9     1158.79     1182.77     19.40 o 
   5   4   9     1122.95     1116.40     19.64 o 
   6   4   9       13.99       18.39      1.43 o 
   7   4   9      324.61      323.79      9.23 o 
   8   4   9      621.64      625.48     15.69 o 
   9   4   9      157.44      163.29      7.18 o 
  -5   5   9       13.12       12.42      4.14 o 
  -4   5   9      112.72      116.20      9.38 o 
  -3   5   9       82.43       71.21      7.18 o 
  -2   5   9      386.63      411.43     10.72 o 
  -1   5   9        3.26        4.54      1.67 o 
   0   5   9     1019.40     1013.06     21.47 o 
   1   5   9     1016.85     1016.33     21.33 o 
   2   5   9        2.06        2.84      1.32 o 
   3   5   9      317.13      293.49      7.99 o 
   4   5   9      842.50      895.79     15.77 o 
   5   5   9     1238.27     1217.34     21.01 o 
   6   5   9      726.60      687.17     12.76 o 
   7   5   9       78.31       74.82      4.07 o 
   8   5   9      400.44      419.53     14.77 o 
   9   5   9      357.67      331.00      9.52 o 
  -5   6   9       33.70       28.15      5.52 o 
  -4   6   9       64.94       65.14      6.90 o 
  -3   6   9      275.68      232.67     14.08 o 
  -2   6   9      479.07      498.47     23.74 o 
  -1   6   9      727.73      719.82     31.46 o 
   0   6   9       67.98       57.55      4.89 o 
   1   6   9      103.21      108.73      4.06 o 
   2   6   9     1944.68     1948.26     53.27 o 
   3   6   9     1205.99     1247.39     33.91 o 
   4   6   9       82.35       76.06      3.41 o 
   5   6   9      243.81      234.13      7.19 o 
   6   6   9     1444.18     1378.49     26.87 o 
   7   6   9      283.97      278.44      8.87 o 
   8   6   9      164.35      163.19      6.48 o 
   9   6   9       58.06       63.99      4.97 o 
  -4   7   9       37.72       42.50      5.80 o 
  -3   7   9        7.49        6.07      3.31 o 
  -2   7   9      150.37      133.03      9.38 o 
  -1   7   9      626.07      594.24     27.05 o 
   0   7   9       95.89       92.46      7.18 o 
   1   7   9        0.44        4.97      2.48 o 
   2   7   9      245.98      263.86     14.08 o 
   3   7   9     1049.08     1030.33     42.78 o 
   4   7   9     1079.68     1038.06     43.61 o 
   5   7   9        3.97        7.82      4.14 o 
   6   7   9        9.12       10.95      2.43 o 
   7   7   9     1567.40     1563.42     35.07 o 
   8   7   9      270.13      241.24     10.62 o 
   9   7   9      238.26      252.39     11.51 o 
  -3   8   9       93.27      101.57      8.83 o 
  -2   8   9        3.87        1.10      2.48 o 
  -1   8   9       12.53        8.56      3.04 o 
   0   8   9      511.08      489.91     22.91 o 
   1   8   9      305.04      329.83     16.84 o 
   2   8   9      202.26      193.76     11.59 o 
   3   8   9      199.96      187.68     11.32 o 
   4   8   9      361.39      351.63     17.94 o 
   5   8   9      967.11     1009.08     42.50 o 
   6   8   9       31.98       34.48      3.61 o 
   7   8   9        2.34        0.71      2.35 o 
   8   8   9      351.26      371.45     16.28 o 
   9   8   9      168.18      158.57      8.49 o 
  -1   9   9        0.52        2.76      2.48 o 
   0   9   9        1.46        1.10      2.21 o 
   1   9   9      750.09      744.11     32.29 o 
   2   9   9      154.50      145.73      9.66 o 
   3   9   9      105.88      117.58      8.56 o 
   4   9   9       74.19       72.31      6.62 o 
   5   9   9      206.44      227.43     13.25 o 
   6   9   9      626.91      598.38     27.88 o 
   7   9   9      207.17      195.74      9.52 o 
   8   9   9        0.77        0.39      1.85 o 
   0  10   9        6.31        8.28      3.04 o 
   1  10   9        1.16        0.28      2.21 o 
   2  10   9      155.95      160.36     10.21 o 
   3  10   9      222.45      201.76     12.14 o 
   4  10   9      107.34      106.26      8.28 o 
   5  10   9        0.42       -0.28      1.66 o 
   6  10   9      123.68      128.07      9.38 o 
   7  10   9      184.89      171.40     11.87 o 
  -3  -4  10      361.95      327.62     19.04 o 
  -2  -4  10       49.02       54.93      7.18 o 
  -1  -4  10        2.09        3.86      3.59 o 
   0  -4  10      151.72      154.01     12.14 o 
   1  -4  10       75.39       65.69      8.56 o 
  -4  -3  10       37.64       41.40      5.80 o 
  -3  -3  10      306.35      300.29     17.11 o 
  -2  -3  10      404.71      393.31     20.98 o 
  -1  -3  10       67.28       77.01      8.00 o 
   0  -3  10       14.76       11.87      3.86 o 
   1  -3  10      162.46      141.87     11.87 o 
   2  -3  10      553.47      544.56     28.15 o 
   3  -3  10      151.54      155.94     12.97 o 
  -5  -2  10       71.48       63.48      6.62 o 
  -4  -2  10       66.95       60.45      6.35 o 
  -3  -2  10       12.41       13.85      2.62 o 
  -2  -2  10      287.94      276.89     10.69 o 
  -1  -2  10      415.70      436.45     14.77 o 
   0  -2  10      526.65      508.80     16.70 o 
   1  -2  10      125.44      125.23     13.66 o 
   2  -2  10       58.39       49.68      6.90 o 
   3  -2  10      750.58      749.63     35.60 o 
   4  -2  10      177.98      153.46     12.97 o 
   5  -2  10      104.39       98.81     10.49 o 
  -5  -1  10       77.73       89.65      4.64 o 
  -4  -1  10      534.20      526.22     15.80 o 
  -3  -1  10      167.80      172.70      5.72 o 
  -2  -1  10        1.16        1.23      1.09 o 
  -1  -1  10      685.33      669.55     15.97 o 
   0  -1  10      194.66      197.85      6.62 o 
   1  -1  10      938.96      947.40     21.46 o 
   2  -1  10        2.70       -0.36      0.86 o 
   3  -1  10       19.93       21.94      2.91 o 
   4  -1  10      773.85      792.30     49.68 o 
   5  -1  10      352.07      345.10     12.93 o 
   6  -1  10       22.82       20.62      5.52 o 
  -6   0  10       13.36       14.78      3.45 o 
  -5   0  10       16.13       20.26      2.51 o 
  -4   0  10       10.41        9.16      2.04 o 
  -3   0  10      753.99      782.41     18.49 o 
  -2   0  10      172.00      163.92      5.42 o 
  -1   0  10        0.26        3.89      2.79 o 
   0   0  10      553.17      548.57     11.87 o 
   1   0  10       46.78       47.33      2.45 o 
   2   0  10     1169.76     1160.11     26.02 o 
   3   0  10      167.36      171.95      4.73 o 
   4   0  10      121.50      130.40      3.93 o 
   5   0  10      154.67      164.83      4.64 o 
   6   0  10      540.20      540.01     19.36 o 
   7   0  10      261.12      260.13      7.79 o 
  -6   1  10       13.48       13.56      4.00 o 
  -5   1  10      332.30      325.04     11.41 o 
  -4   1  10        2.70        3.47      1.53 o 
  -3   1  10       69.40       69.61      3.53 o 
  -2   1  10      475.92      483.49     12.33 o 
  -1   1  10      252.23      252.18      6.63 o 
   0   1  10      532.90      549.06     10.82 o 
   1   1  10       31.61       32.61      1.63 o 
   2   1  10      954.02      942.59     17.20 o 
   3   1  10     1078.02     1068.28     19.26 o 
   4   1  10      946.03      946.83     19.07 o 
   5   1  10      307.76      322.00      8.06 o 
   6   1  10       10.19        8.68      1.58 o 
   7   1  10      522.01      555.81     14.35 o 
  -6   2  10       34.22       35.81      3.41 o 
  -5   2  10      260.29      263.60     17.11 o 
  -4   2  10      270.23      258.51     16.42 o 
  -3   2  10      104.38      101.29      5.24 o 
  -2   2  10      161.52      149.74      5.40 o 
  -1   2  10      750.30      751.38     17.67 o 
   0   2  10      800.08      825.03     13.78 o 
   1   2  10      785.35      772.19     15.02 o 
   2   2  10        0.29       -0.95      0.95 o 
   3   2  10     1352.82     1366.64     24.91 o 
   4   2  10      389.33      385.93      9.13 o 
   5   2  10     2017.62     1938.20     36.40 o 
   6   2  10        1.86        2.05      1.16 o 
   7   2  10      180.00      193.30      6.66 o 
   8   2  10      577.22      584.68     15.27 o 
  -5   3  10        9.69        8.69      2.04 o 
  -4   3  10      255.87      258.39      9.36 o 
  -3   3  10       56.51       57.30      3.80 o 
  -2   3  10      630.88      630.64     18.34 o 
  -1   3  10      196.89      196.86      4.90 o 
   0   3  10      270.64      275.48      6.93 o 
   1   3  10     1774.14     1819.06     28.22 o 
   2   3  10      432.82      435.13      8.16 o 
   3   3  10       75.67       79.02      2.62 o 
   4   3  10     1476.94     1556.62     27.00 o 
   5   3  10      489.29      480.43     10.76 o 
   6   3  10      571.99      570.25     14.58 o 
   7   3  10       65.44       63.52      3.48 o 
   8   3  10       98.75      102.35      4.73 o 
  -5   4  10        7.19        4.69      2.76 o 
  -4   4  10       85.21       82.67      8.42 o 
  -3   4  10      212.90      199.82      6.34 o 
  -2   4  10      544.20      534.70     13.27 o 
  -1   4  10      212.50      211.77      6.46 o 
   0   4  10        0.95        2.16      1.22 o 
   1   4  10       84.99       94.07      3.21 o 
   2   4  10     1095.09     1108.12     18.60 o 
   3   4  10      700.70      692.72     12.91 o 
   4   4  10      568.57      545.33     10.65 o 
   5   4  10      250.40      249.67      7.60 o 
   6   4  10     1144.35     1155.24     26.16 o 
   7   4  10      289.37      286.16      8.62 o 
   8   4  10      508.96      517.38     13.74 o 
  -4   5  10       56.31       57.55      4.56 o 
  -3   5  10      161.65      173.89      7.94 o 
  -2   5  10      473.06      457.23     12.12 o 
  -1   5  10      566.56      572.67     17.90 o 
   0   5  10      408.14      391.77     10.53 o 
   1   5  10      370.60      370.60     10.52 o 
   2   5  10      371.75      380.18      8.37 o 
   3   5  10     1328.77     1288.38     22.07 o 
   4   5  10     1067.35     1049.56     20.63 o 
   5   5  10      118.83      120.90      3.96 o 
   6   5  10        6.83       11.36      1.41 o 
   7   5  10      777.01      754.40     18.12 o 
   8   5  10      176.27      164.92      5.85 o 
  -4   6  10      186.30      181.89     12.97 o 
  -3   6  10      217.17      195.14     12.97 o 
  -2   6  10       19.68       15.73      3.86 o 
  -1   6  10       16.12        9.69      1.67 o 
   0   6  10      568.46      593.42     17.60 o 
   1   6  10      575.13      570.15     17.01 o 
   2   6  10      410.32      395.70     12.65 o 
   3   6  10      288.24      307.95     16.28 o 
   4   6  10      327.42      295.66      8.59 o 
   5   6  10     1526.64     1537.15     34.84 o 
   6   6  10      107.40      100.66      4.74 o 
   7   6  10       30.10       29.29      2.72 o 
   8   6  10      403.41      393.92     14.15 o 
  -3   7  10       56.07       51.06      6.62 o 
  -2   7  10      449.94      488.81     24.01 o 
  -1   7  10        0.58        4.97      3.04 o 
   0   7  10        0.51        6.07      2.76 o 
   1   7  10      780.28      750.74     33.12 o 
   2   7  10      462.70      463.41     22.36 o 
   3   7  10      467.00      474.45     22.91 o 
   4   7  10       35.43       34.78      4.97 o 
   5   7  10      291.68      311.53     11.90 o 
   6   7  10      837.51      880.86     27.12 o 
   7   7  10      167.16      172.36      8.59 o 
   8   7  10       91.85       86.20      6.04 o 
  -2   8  10        1.37       -0.83      2.21 o 
  -1   8  10      504.75      458.72     22.63 o 
   0   8  10       31.17       33.12      4.69 o 
   1   8  10       20.01       23.18      4.14 o 
   2   8  10      359.77      346.39     17.94 o 
   3   8  10      321.76      298.09     16.28 o 
   4   8  10      361.25      360.19     18.77 o 
   5   8  10       27.67       23.46      4.42 o 
   6   8  10      314.71      346.11     18.77 o 
   7   8  10      241.92      245.77     10.64 o 
   8   8  10      649.28      653.94     22.25 o 
   0   9  10      114.20      120.34      9.11 o 
   1   9  10      166.01      160.08     10.76 o 
   2   9  10        8.22       15.18      3.59 o 
   3   9  10      136.99      139.11      9.94 o 
   4   9  10      332.37      317.13     17.11 o 
   5   9  10      182.74      172.78     11.87 o 
   6   9  10      126.52      133.31     10.21 o 
   7   9  10      147.35      172.23     12.14 o 
   2  10  10      206.53      211.14     12.70 o 
   3  10  10        0.53        1.38      2.21 o 
   4  10  10        2.74        4.42      2.76 o 
   5  10  10      303.31      309.95     17.39 o 
   0  -3  11      134.73      122.82     11.32 o 
  -3  -2  11      481.80      463.14     22.08 o 
  -2  -2  11       69.05       75.28      5.23 o 
  -1  -2  11       78.27       81.94      5.37 o 
   0  -2  11      108.45      105.74      6.23 o 
   1  -2  11      202.62      209.21     14.63 o 
   2  -2  11      778.69      793.24     37.26 o 
   3  -2  11       26.85       22.91      6.07 o 
  -4  -1  11        0.18        0.77      1.38 o 
  -3  -1  11       54.90       50.88      3.37 o 
  -2  -1  11      285.75      309.24      9.85 o 
  -1  -1  11       32.99       36.44      2.47 o 
   0  -1  11      127.29      132.65      4.65 o 
   1  -1  11        8.63        8.51      2.25 o 
   2  -1  11      229.13      234.86      9.88 o 
   3  -1  11      433.29      434.54     15.31 o 
   4  -1  11      170.18      156.79      8.69 o 
  -4   0  11      200.14      192.67      7.82 o 
  -3   0  11       25.95       24.76      2.90 o 
  -2   0  11        0.51       -0.14      1.24 o 
  -1   0  11       12.51       13.66      1.85 o 
   0   0  11     1116.57     1098.43     24.97 o 
   1   0  11      469.87      476.30     12.28 o 
   2   0  11       25.63       24.88      3.07 o 
   3   0  11      379.18      384.64     10.47 o 
   4   0  11      132.48      121.38      6.04 o 
   5   0  11      597.44      638.83     23.12 o 
  -4   1  11      216.11      226.09      8.95 o 
  -3   1  11      156.86      148.79      6.60 o 
  -2   1  11      176.98      179.98     12.42 o 
  -1   1  11        4.29        6.00      3.59 o 
   0   1  11      152.40      159.34      5.58 o 
   1   1  11     1506.38     1501.34     28.85 o 
   2   1  11      387.81      396.28      8.23 o 
   3   1  11      186.37      179.43      4.67 o 
   4   1  11      242.52      248.42     10.54 o 
   5   1  11      492.76      491.04     12.93 o 
   6   1  11     1140.19     1116.39     25.93 o 
  -4   2  11       91.41       94.97      5.26 o 
  -3   2  11      477.59      485.34     15.31 o 
  -2   2  11      188.94      187.13      7.60 o 
  -1   2  11      937.88      867.87     34.09 o 
   0   2  11        0.10        0.55      1.26 o 
   1   2  11      172.08      173.56      4.60 o 
   2   2  11      931.12      956.10     23.07 o 
   3   2  11      580.37      568.90     14.44 o 
   4   2  11       77.26       80.36      8.77 o 
   5   2  11       74.89       73.44      3.76 o 
   6   2  11      211.76      220.90      7.31 o 
   7   2  11      479.54      471.67     13.00 o 
  -4   3  11       49.34       42.10      3.51 o 
  -3   3  11        3.61        8.61      1.95 o 
  -2   3  11      237.15      227.49      8.59 o 
  -1   3  11      193.90      201.35      7.71 o 
   0   3  11      767.38      745.59     21.23 o 
   1   3  11      119.38      125.89      5.75 o 
   2   3  11       81.52       93.40      4.11 o 
   3   3  11      749.62      738.56     17.71 o 
   4   3  11     1507.45     1532.89     33.91 o 
   5   3  11      138.35      129.97      5.26 o 
   6   3  11        1.73        1.90      1.25 o 
   7   3  11      545.34      601.35     15.55 o 
  -4   4  11      423.19      476.66     21.80 o 
  -3   4  11      171.86      169.88      6.76 o 
  -2   4  11       18.61       19.91      5.80 o 
  -1   4  11        5.76        9.47      1.53 o 
   0   4  11      587.58      580.93     16.97 o 
   1   4  11      529.18      493.79     14.92 o 
   2   4  11      449.76      444.10     16.28 o 
   3   4  11      126.68      129.53      4.91 o 
   4   4  11      212.79      205.76      6.59 o 
   5   4  11      932.22      919.52     21.57 o 
   6   4  11      166.44      156.24      7.22 o 
   7   4  11       48.47       39.97      2.98 o 
  -3   5  11      141.04      121.99      8.83 o 
  -2   5  11      307.60      320.60     17.67 o 
  -1   5  11      161.14      165.13      7.54 o 
   0   5  11       10.76       13.52      2.32 o 
   1   5  11     1172.27     1143.67     25.45 o 
   2   5  11      605.38      572.05     20.40 o 
   3   5  11      944.87      947.68     21.65 o 
   4   5  11       26.99       29.82      2.02 o 
   5   5  11      121.40      124.09      4.73 o 
   6   5  11      782.62      777.78     18.52 o 
   7   5  11      357.33      362.22     12.53 o 
  -3   6  11       80.40       63.76      7.73 o 
  -2   6  11       21.23       22.63      4.69 o 
  -1   6  11      524.87      513.37     25.12 o 
   0   6  11       39.70       52.99      6.07 o 
   1   6  11        5.92        6.90      3.04 o 
   2   6  11      312.86      297.26     16.28 o 
   3   6  11      570.83      588.26     18.58 o 
   4   6  11      631.48      624.13     44.30 o 
   5   6  11        4.80        8.25      1.74 o 
   6   6  11       40.57       45.64      4.19 o 
   7   6  11      334.67      338.54     12.77 o 
  -2   7  11        1.90        0.28      2.48 o 
  -1   7  11      113.76      123.93      9.94 o 
   0   7  11      507.18      526.34     25.39 o 
   1   7  11      260.52      251.99     14.90 o 
   2   7  11        7.12        9.94      3.04 o 
   3   7  11       19.42       15.46      3.86 o 
   4   7  11      687.59      702.99     32.29 o 
   5   7  11      390.49      415.11     21.53 o 
   6   7  11      338.24      353.06     13.66 o 
   7   7  11       80.16       92.48      6.25 o 
   0   8  11       54.34       46.92      5.80 o 
   1   8  11      144.26      125.31      9.66 o 
   2   8  11      487.16      515.30     24.84 o 
   3   8  11        1.59        0.83      2.48 o 
   4   8  11       38.19       41.95      5.80 o 
   5   8  11      359.91      379.23     20.15 o 
   6   8  11      308.28      288.15     17.11 o 
   1   9  11      108.95      109.02      9.11 o 
   2   9  11        0.87        1.93      2.48 o 
   3   9  11      452.76      455.41     22.91 o 
   4   9  11      169.02      202.59     13.25 o 
   5   9  11        8.27       11.32      3.59 o 
   0  -1  12       60.82       54.73      4.58 o 
   1  -1  12      512.37      520.14     21.25 o 
  -2   0  12      198.54      190.09      8.69 o 
  -1   0  12      808.00      859.82     60.58 o 
   0   0  12       30.46       32.49      2.53 o 
   1   0  12        0.22        1.04      1.23 o 
   2   0  12      592.78      615.52     15.39 o 
   3   0  12      324.81      340.43     11.28 o 
  -2   1  12      142.01      145.08      6.60 o 
  -1   1  12      431.42      411.56     13.32 o 
   0   1  12      459.83      484.63     14.99 o 
   1   1  12       39.05       40.62      2.90 o 
   2   1  12       15.10       15.72      1.95 o 
   3   1  12      413.79      441.58     11.89 o 
   4   1  12      664.25      703.53     14.83 o 
  -3   2  12      124.46      129.67      9.25 o 
  -2   2  12      147.41      156.81      9.66 o 
  -1   2  12       20.04       20.07      2.51 o 
   0   2  12      284.04      290.74     10.34 o 
   1   2  12      598.98      589.24     17.66 o 
   2   2  12      316.07      339.16      8.32 o 
   3   2  12       38.19       43.09      3.00 o 
   4   2  12       88.01       84.58      4.18 o 
   5   2  12      854.63      859.11     20.88 o 
  -2   3  12      410.84      392.50     13.08 o 
  -1   3  12       94.55       92.65      8.56 o 
   0   3  12       13.50       16.74      1.85 o 
   1   3  12      390.86      379.86     10.09 o 
   2   3  12      507.90      495.35     15.41 o 
   3   3  12      655.61      670.70     16.64 o 
   4   3  12        0.45       -1.06      1.06 o 
   5   3  12       16.27       17.86      2.10 o 
   6   3  12      920.85      933.39     22.47 o 
  -2   4  12       30.65       23.49      2.71 o 
  -1   4  12      813.47      826.70     19.11 o 
   0   4  12      188.95      185.77      7.55 o 
   1   4  12       29.35       34.00      7.18 o 
   2   4  12      376.04      384.41     12.38 o 
   3   4  12      366.60      362.17     11.90 o 
   4   4  12      478.95      457.19     12.24 o 
   5   4  12       53.77       57.30      4.01 o 
   6   4  12       48.09       58.42      3.48 o 
  -2   5  12        6.46        7.73      3.04 o 
  -1   5  12       99.27       97.71      5.46 o 
   0   5  12      310.33      286.49     14.63 o 
   1   5  12      404.97      426.26     12.89 o 
   2   5  12      142.83      141.21      5.77 o 
   3   5  12      151.61      150.14      6.16 o 
   4   5  12      377.91      367.19     11.67 o 
   5   5  12      446.31      425.90     11.37 o 
   6   5  12      251.90      272.44      8.36 o 
  -1   6  12       26.16       27.32      5.52 o 
   0   6  12      185.63      194.58     12.97 o 
   1   6  12      141.02      129.20      6.68 o 
   2   6  12      597.55      613.31     27.74 o 
   3   6  12       28.60       20.13      3.17 o 
   4   6  12       35.64       41.46      3.65 o 
   5   6  12      549.83      563.60     24.84 o 
   6   6  12      393.58      375.02     13.87 o 
   0   7  12      212.60      231.57     14.63 o 
   1   7  12       56.76       59.34      6.90 o 
   2   7  12      185.46      170.85     12.14 o 
   3   7  12      524.11      541.52     26.50 o 
   4   7  12       62.42       44.99      6.35 o 
   5   7  12       66.77       69.00      7.73 o 
   2   8  12        0.89        0.28      2.76 o 
   3   8  12       46.97       44.71      6.07 o 
   4   8  12      552.96      566.92     27.88 o 
   1   3  13      257.81      255.08      7.75 o 
   2   3  13       38.28       28.13      2.61 o 
   3   3  13        0.10       -1.26      1.26 o 
   1   4  13      265.92      262.95      7.86 o 
   2   4  13      576.34      584.41     17.66 o 
   3   4  13      113.73      106.47      5.45 o 
   2   5  13        2.09        0.86      1.93 o 
   3   5  13      553.74      592.43     17.32 o 
                                                 
